# Supplementary material for: Spatio-Temporal Distribution of Environmental Health Risk of Heavy Metals in Industrial Wastewater of China during 1999–2018
Source: Int J Environ Res Public Health. 2021 May 31;18(11):5920. doi: 10.3390/ijerph18115920 (PMC8198737; doi:10.3390/ijerph18115920)
Supplement: Supplementary file 1 [file ijerph-18-05920-s001.zip]

Archive with 1 entries (1 files):
- ijerph-1235119-supplementary.xlsx
