# Supplementary material for: Spatio-Temporal Distribution of Environmental Health Risk of Heavy Metals in Industrial Wastewater of China during 1999–2018
Source: Int J Environ Res Public Health. 2021 May 31;18(11):5920. doi: 10.3390/ijerph18115920 (PMC8198737; doi:10.3390/ijerph18115920)
Supplement: Supplementary file 1 [file ijerph-18-05920-s001.zip › ijerph-1235119-supplementary.xlsx]

## Sheet: Sheet1
Year	Watershed Name	Watershed ID	Rice/g/day	Wheat/g/day	Vegetables/g/day	Pork/g/day	Poultry/g/day	Milk/g/day	Aquatic products /g/day	Drinking water/g/day
1999	Heilongjiang Main River	1	400.987	311.021	354.929	29.6123	4.41417	12.4092	10.2128	1496
1999	Downstream below Jiangqiao	10	447.406	245.125	347.442	29.3542	4.12221	10.7615	11.3339	1342.11
1999	Jindi River and natural Wenyan canal	100	154.639	469.396	421.855	23.6124	5.97038	12.2451	11.0904	1666
1999	East of River	101	117.261	502.514	408.086	24.7737	9.06204	14.727	18.0265	1956.67
1999	West of River	102	310.367	299.822	362.91	29.8784	7.86822	11.517	15.7093	1632
1999	Daxia River and Taohe River	103	176.953	412.651	225.529	37.3863	3.14122	12.1699	3.46654	1510
1999	Tongtian River	104	251.417	318.524	278.745	34.3541	2.68252	13.2912	3.28091	2445.78
1999	Rigan Area	105	276.035	349.819	389.587	31.0155	10.1668	13.6809	22.7184	1729.5
1999	Longmen to Sanmenxia main stream interval	106	121.277	430.165	296.281	20.3222	1.57708	10.7068	2.97821	1531.78
1999	Weihe River of Xianyang to Tongguan	107	85.9078	427.108	226.61	19.2577	0.926262	11.1785	2.39014	1610
1999	Sanmen Gorge to Xiaolangdi	108	136.704	424.63	342.985	20.3705	1.66384	10.8298	3.58539	1444.67
1999	Heyuan to Maqu	109	176.953	412.651	225.529	37.3863	3.14122	12.1699	3.46654	1510
1999	Harbin to Tonghe	11	521.97	254.161	413.325	26.4188	5.99178	7.91727	13.3703	1141.33
1999	the main stream from Xiaolangdi to Huayuankou	110	136.704	424.63	342.985	20.3705	1.66384	10.8298	3.58539	1444.67
1999	The Chipchap River	111	182.998	396.497	279.543	11.9998	2.42654	16.3678	2.4857	2943.67
1999	The middle canal area	112	276.035	349.819	389.587	31.0155	10.1668	13.6809	22.7184	1729.5
1999	Weihe River from Baoji Gorge to Xianyang	113	69.6228	496.526	156.505	22.306	1.40378	11.5477	1.18229	1667.83
1999	North side of Wangbang interval	114	344.698	249.825	336.233	28.7413	5.56959	9.35305	8.70009	1534.5
1999	YiLuo River	115	141.22	438.757	319.249	21.3383	2.14115	10.112	2.9591	1540.67
1999	North side of Banghong interval	116	374.735	232.258	347.852	31.58	7.47028	10.447	14.9368	1523.78
1999	Upstream above Guangyuanzhaohua	117	177.046	386.07	243.565	37.4508	3.30249	10.8025	2.9179	1614.44
1999	Lixia river area	118	434.809	197.123	371.089	37.2573	11.2717	12.6348	27.4104	1502.33
1999	Ya-lung River	119	342.579	246.397	319.344	45.6442	5.24529	9.72225	5.07169	1469.11
1999	Downstream below Jiamusi	12	521.97	254.161	413.325	26.4188	5.99178	7.91727	13.3703	1141.33
1999	Upstream above Danjiangkou	120	273.522	297.261	356.074	40.5798	4.3547	9.95471	6.89266	1416.39
1999	Upstream above Bihe River	121	302.686	281.156	270.043	28.1607	2.88794	11.9511	2.9566	2445.56
1999	Tangbaihe River	122	348.821	259.892	452.747	32.9993	5.13214	8.01983	12.6859	1357.67
1999	Dadu River	123	241.019	343.069	283.225	43.8862	4.00985	11.9374	4.89945	1450.17
1999	North side above wangjiaba	124	344.698	249.825	336.233	28.7413	5.56959	9.35305	8.70009	1534.5
1999	Gaotian Area	125	466.095	130.247	303.966	36.1444	9.76605	10.7888	20.3281	1598
1999	Rivers in western Tibetan area	126	272.214	269.435	269.784	15.29	0.0278725	15.9986	0.0438223	4437
1999	South side of Banghong interval	127	466.095	130.247	303.966	36.1444	9.76605	10.7888	20.3281	1598
1999	Qingyi River and Minjiang River	128	391.894	165.16	417.686	67.7405	7.09991	9.31203	6.38911	1507.67
1999	Fujiang River	129	284.356	274.183	342.691	52.4183	4.82011	11.076	4.7401	1359
1999	Jimunai River watershed	13	93.7819	523.559	289.301	8.7095	4.82522	16.737	4.92757	1450.33
1999	Zhimenda to Shigu interval	130	324.988	252.157	306.954	38.0557	3.94093	11.2913	3.81473	2211.08
1999	South side of Wangbang interval	131	398.34	194.385	380.779	33.6767	6.17491	8.3275	12.8726	1469.67
1999	The main stream below Guangyuan Zhaohua	132	298.222	237.322	373.604	51.0312	4.81997	10.3513	5.12781	1384.44
1999	The main stream below Danjiangkou	133	348.821	259.892	452.747	32.9993	5.13214	8.01983	12.6859	1357.67
1999	Nujiang above menggu	134	302.686	281.156	270.043	28.1607	2.88794	11.9511	2.9566	2445.56
1999	Qujiang River	135	298.222	237.322	373.604	51.0312	4.81997	10.3513	5.12781	1384.44
1999	Rivers along Yangzte and Chaochuwan	136	532.709	93.4554	394.733	39.0234	8.96378	9.33254	20.7419	1557
1999	South side above wangjiaba	137	348.821	259.892	452.747	32.9993	5.13214	8.01983	12.6859	1357.67
1999	Rivers in Tongnan and Chongming Island	138	434.809	197.123	371.089	37.2573	11.2717	12.6348	27.4104	1502.33
1999	The left bank of Yangtze River from Wuhan to Hukou	139	398.34	194.385	380.779	33.6767	6.17491	8.3275	12.8726	1469.67
1999	Ulungur River	14	93.7819	523.559	289.301	8.7095	4.82522	16.737	4.92757	1450.33
1999	Qingyi River, Shuiyang River and other rivers	140	530.711	95.8789	335.999	38.7815	10.4098	10.1632	26.2298	1580.25
1999	West of Lake and Lake area	141	476.608	117.898	280.956	38.2895	10.9006	10.3923	27.9418	1543
1999	Wuyang area	142	467.335	152.962	317.73	39.725	14.1363	13.4963	37.1257	1785.17
1999	The left bank of Yangtze River from Yichang to Wuhan	143	552.624	68.0493	466.38	46.8377	8.14242	5.59952	19.3702	1397.17
1999	The main stream from Yibin to Yichang	144	464.247	96.8846	432.941	56.3795	6.40151	7.51526	8.46231	1277.6
1999	Tuojiang River	145	402.122	135.366	458.968	66.4341	6.52817	10.2966	6.80979	1223.67
1999	Huangpu River area	146	467.335	152.962	317.73	39.725	14.1363	13.4963	37.1257	1785.17
1999	Lazi to Paixiang township	147	272.214	269.435	269.784	15.29	0.0278725	15.9986	0.0438223	4437
1999	Upstream above Lazi	148	272.214	269.435	269.784	15.29	0.0278725	15.9986	0.0438223	4437
1999	Downstrean below Paixiang township	149	272.214	269.435	269.784	15.29	0.0278725	15.9986	0.0438223	4437
1999	EMin river	15	93.7819	523.559	289.301	8.7095	4.82522	16.737	4.92757	1450.33
1999	Huangjiahu area	150	477.435	133.041	290.132	40.6766	13.8141	12.1973	39.1402	1667.78
1999	Qingjiang River	151	458.988	94.5392	485.061	54.3376	6.67099	8.77874	14.224	1139.83
1999	The right bank of Yangtze River from Chenglingji to Hekou	152	599.423	55.3065	477.963	44.6442	8.40743	6.89172	19.9447	1495.44
1999	Downstream below the Fuchun River Reservoir	153	497.507	78.2859	235.889	38.8056	10.7151	9.27101	28.2075	1563.33
1999	Area surrounding Dongting Lake	154	599.423	55.3065	477.963	44.6442	8.40743	6.89172	19.9447	1495.44
1999	Rivers in East Zhejiang Coastal (including Xiangshan Port)	155	497.634	93.1997	234.936	42.5798	13.1697	9.59918	43.1693	1433
1999	Upstream above the Fuchun River Reservoir	156	557.859	58.8595	333.569	41.8298	11.3721	9.09666	27.979	1493.58
1999	Downstream below Sinan	157	461.214	88.7366	451.812	54.9989	5.7305	7.65747	10.1688	1124.44
1999	Lishui River	158	552.624	68.0493	466.38	46.8377	8.14242	5.59952	19.3702	1397.17
1999	Downstream watershed of Yuanjiang River	159	495.816	79.7007	454.582	53.7811	6.52269	6.97377	12.0073	1206.92
1999	The Gurbantunggut Desert	16	93.7819	523.559	289.301	8.7095	4.82522	16.737	4.92757	1450.33
1999	Raohe River	160	562.678	62.1309	324.303	39.2895	10.1226	9.33938	25.8363	1606.22
1999	Area surrounding Poyang Lake	161	595.2	46.5964	368.986	37.6444	8.59896	9.20947	17.1698	1692.83
1999	The main stream below Shigu	162	467.753	98.4481	398.194	57.7407	6.22186	6.67294	4.6212	1369.44
1999	Xiushui	163	599.423	55.3065	477.963	44.6442	8.40743	6.89172	19.9447	1495.44
1999	The Oujiang River below Wenxi	164	520.517	71.1225	298.152	46.0152	14.1453	8.98385	38.7881	1294.33
1999	Xinjiang	165	578.018	57.3553	365.811	44.0959	12.4093	9.14794	32.8901	1426.89
1999	The Oujiang River above Wenxi	166	520.517	71.1225	298.152	46.0152	14.1453	8.98385	38.7881	1294.33
1999	Chishui River	167	453.903	100.229	423.708	59.5875	6.1555	7.82497	5.27352	1262
1999	Downstream of Ganjiang River below Xiajiang	168	646.321	41.2069	482.01	45.1926	8.91837	7.19939	19.3084	1573.17
1999	Downstream watershed of Zishui River	169	599.622	52.5929	462.89	50.128	8.89928	4.92266	17.5229	1454.33
1999	Rivers in middle area	17	93.7819	523.559	289.301	8.7095	4.82522	16.737	4.92757	1450.33
1999	Downstream watershed of Xiangjiang River	170	646.321	41.2069	482.01	45.1926	8.91837	7.19939	19.3084	1573.17
1999	Upstream of Minjiang	171	578.018	57.3553	365.811	44.0959	12.4093	9.14794	32.8901	1426.89
1999	Upstream watershed of Yuanjiang River	172	531.896	53.9216	416.498	53.6763	10.363	5.14144	10.7003	1340.78
1999	Fuhe River	173	618.21	39.4331	431.249	44.8539	12.0291	8.92232	27.7504	1423.83
1999	Upstream above Sinan	174	505.683	65.0924	388.447	52.7408	5.78283	5.35339	3.73725	1300.33
1999	Upstream of Zishui Riverabove Lengshuijiang	175	565.011	42.3167	432.09	52.3538	13.6197	5.0047	15.0213	1464.33
1999	Ganjiang Dongbei to Xiajiang	176	646.321	41.2069	482.01	45.1926	8.91837	7.19939	19.3084	1573.17
1999	Rivers in Eastern Fujian	177	520.517	71.1225	298.152	46.0152	14.1453	8.98385	38.7881	1294.33
1999	Upstream of Ganjiang above Dongbei	178	597.812	42.1266	418.407	49.5716	14.0515	7.08658	28.8213	1443.08
1999	Middle and lower reaches of Minjiang River	179	543.4	49.0454	361.369	49.4506	15.1208	8.36852	34.407	1155.67
1999	East Inner Mongolia Plateau	18	216.892	378.512	253.132	28.451	2.08001	14.3372	8.14042	1787
1999	Upstream watershed of Xiangjiang River	180	561.743	40.5602	404.14	54.386	16.8293	5.19614	24.1013	1466.33
1999	Beipanjiang River	181	505.683	65.0924	388.447	52.7408	5.78283	5.35339	3.73725	1300.33
1999	Downstream below the estuary of Bijiang	182	545.699	53.0534	391.581	49.1603	7.71617	5.29186	5.41618	1507
1999	Liujiang River	183	531.896	53.9216	416.498	53.6763	10.363	5.14144	10.7003	1340.78
1999	Hongshui River	184	498.033	54.586	393.302	55.4505	11.0948	5.25084	7.28907	1284
1999	Upstream watershed of Hanjiang River	185	597.209	38.6378	403.579	49.3861	15.7689	7.80788	32.5874	1439.33
1999	Nanpan River	186	513.922	54.0751	392.728	53.3537	9.96858	5.26451	6.66477	1358.33
1999	Rivers in Southern Fujian	187	549.303	43.0462	354.804	53.9505	19.1846	6.97377	38.3342	1313
1999	Guihejiang River	188	561.743	40.5602	404.14	54.386	16.8293	5.19614	24.1013	1466.33
1999	Upstream watershed of Beijiang River	189	615.95	39.8203	437.42	49.6119	13.6951	6.65926	26.9593	1538.89
1999	Mudanjiang River	19	531.106	183.747	372.897	27.6285	4.76504	7.69165	13.4731	1087.83
1999	Yuanjiang River	190	545.699	53.0534	391.581	49.1603	7.71617	5.29186	5.41618	1507
1999	Nujiang below menggu	191	545.699	53.0534	391.581	49.1603	7.71617	5.29186	5.41618	1507
1999	Downstream watershed of Beijing River	193	594.562	37.8754	428.387	50.8538	14.8563	6.26613	23.3495	1522.75
1999	Upstream watershed of Qiuxiangjiang River	194	624.114	33.434	424.684	49.3538	16.0929	7.52756	31.6776	1581.17
1999	Lixianjiang River	195	545.699	53.0534	391.581	49.1603	7.71617	5.29186	5.41618	1507
1999	Youjiang River	196	538.049	42.547	396.435	51.8699	13.0281	5.1893	8.968	1490.67
1999	Qian Xunjiang and Xijiang River	197	542.803	34.5439	374.764	56.515	20.7943	5.33288	27.3906	1472.33
1999	Hanjiang below Bailian and Rivers in Eastern Guangdong	198	549.303	43.0462	354.804	53.9505	19.1846	6.97377	38.3342	1313
1999	Dongjiang Delta	199	555.207	37.0471	348.239	58.4504	23.2484	5.57901	42.2613	1470.33
1999	The Erguna main stream	2	400.987	311.021	354.929	29.6123	4.41417	12.4092	10.2128	1496
1999	Sankhakou to Harbin	20	531.106	183.747	372.897	27.6285	4.76504	7.69165	13.4731	1087.83
1999	Northwest River Delta	200	555.207	37.0471	348.239	58.4504	23.2484	5.57901	42.2613	1470.33
1999	Panlong river	201	538.049	42.547	396.435	51.8699	13.0281	5.1893	8.968	1490.67
1999	Zuojiang River and the main stream of Yujiang River	202	538.049	42.547	396.435	51.8699	13.0281	5.1893	8.968	1490.67
1999	Downstream watershed of Qiuxiangjiang River	203	555.207	37.0471	348.239	58.4504	23.2484	5.57901	42.2613	1470.33
1999	Rivers in Southern Guangxi	204	542.803	34.5439	374.764	56.515	20.7943	5.33288	27.3906	1472.33
1999	Rivers in Western Guangdong	205	542.803	34.5439	374.764	56.515	20.7943	5.33288	27.3906	1472.33
1999	Hainan island	206	540.32	90.2396	201.582	48.4829	18.1791	3.40484	35.6079	891.667
1999	Luanhe river mountains	207	250.53	304.304	363.083	29.9268	3.72628	14.0501	14.6172	1854.25
1999	Taklimakan desert	208	93.7819	523.559	289.301	8.7095	4.82522	16.737	4.92757	1450.33
1999	Rivers in SouthernTibetan	209	272.214	269.435	269.784	15.29	0.0278725	15.9986	0.0438223	4437
1999	Upstream above the estuary of Muleng River	21	531.106	183.747	372.897	27.6285	4.76504	7.69165	13.4731	1087.83
1999	The Irrawaddy River	210	408.957	161.244	330.683	32.2251	3.87202	10.6452	2.73	2972
1999	Ebi Lake drainage system	22	93.7819	523.559	289.301	8.7095	4.82522	16.737	4.92757	1450.33
1999	Downstream below Fengman	23	540.242	113.333	332.469	28.8381	3.5383	7.46603	13.576	1034.33
1999	The Urijmuren River	24	410.123	240.608	314.501	30.8219	3.18743	12.1836	10.3157	1442.5
1999	Pai basin	25	93.7819	523.559	289.301	8.7095	4.82522	16.737	4.92757	1450.33
1999	Ili River	26	93.7819	523.559	289.301	8.7095	4.82522	16.737	4.92757	1450.33
1999	Suifen River	27	531.106	183.747	372.897	27.6285	4.76504	7.69165	13.4731	1087.83
1999	Rivers in eastern area	28	93.7819	523.559	289.301	8.7095	4.82522	16.737	4.92757	1450.33
1999	The Selamuren River and the Laha River	29	272.415	317.358	382.529	30.451	3.21473	12.881	13.8213	1606.22
1999	Upstream above Nielki	3	400.987	311.021	354.929	29.6123	4.41417	12.4092	10.2128	1496
1999	Lower reaches of the Xiliao River (below Sujiapu)	30	401.235	225.422	423.442	32.0316	3.95301	11.4452	15.2715	1376.56
1999	East Liaohe River	31	401.235	225.422	423.442	32.0316	3.95301	11.4452	15.2715	1376.56
1999	Upstream above Fengman	32	481.891	187.514	462.373	29.9026	5.00475	8.45056	17.3765	1140.11
1999	Dooman River	33	531.106	183.747	372.897	27.6285	4.76504	7.69165	13.4731	1087.83
1999	Turpan Basin	34	93.7819	523.559	289.301	8.7095	4.82522	16.737	4.92757	1450.33
1999	Hami basin	35	93.7819	523.559	289.301	8.7095	4.82522	16.737	4.92757	1450.33
1999	Upstream above the estuary of the Liu River	36	401.235	225.422	423.442	32.0316	3.95301	11.4452	15.2715	1376.56
1999	Western Inner Mongolia Plateau	37	171.726	390.002	252.203	25.064	1.53632	13.5236	6.43242	1696
1999	Kaikong River	38	93.7819	523.559	289.301	8.7095	4.82522	16.737	4.92757	1450.33
1999	Kumutage Desert	39	71.3022	537.687	199.719	16.548	3.1146	14.6859	2.76415	1540
1999	Nierki to Jiangqiao	4	400.987	311.021	354.929	29.6123	4.41417	12.4092	10.2128	1496
1999	Shule River	40	77.5827	532.118	182.734	17.7093	2.38299	14.6449	2.97936	1490.89
1999	Heihe River	41	139.657	480.225	185.144	25.7414	1.72011	14.6996	3.68864	1624.33
1999	Downstream below the estuary of the Liu River	42	331.732	281.466	468.928	33.6283	4.16036	13.4348	16.1193	1547.67
1999	Rivers along the western part of Bohai Sea	43	272.415	317.358	382.529	30.451	3.21473	12.881	13.8213	1606.22
1999	Weigan River Basin	44	93.7819	523.559	289.301	8.7095	4.82522	16.737	4.92757	1450.33
1999	Upstream above the estuary of the Hun River	45	461.851	154.191	486.896	31.6445	4.51123	8.71721	19.3796	1139.5
1999	Huihe River	46	383.46	195.049	641.324	34.4509	5.48417	9.96838	25.1832	1244.67
1999	Aksu river	47	93.7819	523.559	289.301	8.7095	4.82522	16.737	4.92757	1450.33
1999	Hexi desert area	48	188.647	441.084	226.201	23.6447	2.79752	14.0296	3.89714	1725.56
1999	Shizuishan to the north bank of Hekou Town	49	280.004	367.882	296.533	32.8058	2.83656	16.9011	7.05539	1850.67
1999	Hailaer River	5	280.004	367.882	296.533	32.8058	2.83656	16.9011	7.05539	1850.67
1999	Taizi River and Daliao River trunk stream	50	383.46	195.049	641.324	34.4509	5.48417	9.96838	25.1832	1244.67
1999	North Sanhe Mountains	51	169.013	338.74	263.415	27.3865	3.04081	13.8108	17.1353	2157.33
1999	The main stream of Tarim River	52	93.7819	523.559	289.301	8.7095	4.82522	16.737	4.92757	1450.33
1999	Yongding River Cetian Reservoir to Sanjiadian	53	175.013	358.787	265.338	25.8866	2.46747	14.5321	9.07547	1921.58
1999	Downstream below the estuary of the Hunjiang River	54	383.46	195.049	641.324	34.4509	5.48417	9.96838	25.1832	1244.67
1999	Shizuishan to the south bank of Hekou Town	55	258.559	385.718	284.233	23.2737	3.4943	14.727	5.54534	1773.5
1999	Rivers along Yellow and Bohai Sea in Liaodong	56	383.46	195.049	641.324	34.4509	5.48417	9.96838	25.1832	1244.67
1999	Upstream above Yongding River Cetian Reservoir	57	171.726	390.002	252.203	25.064	1.53632	13.5236	6.43242	1696
1999	The Kashgar River	58	93.7819	523.559	289.301	8.7095	4.82522	16.737	4.92757	1450.33
1999	Hekou Town to the left bank of Longmen	59	150.607	407.366	249.917	23.7737	1.56303	13.0861	3.94522	1690.22
1999	Hulun-lake basin	6	280.004	367.882	296.533	32.8058	2.83656	16.9011	7.05539	1850.67
1999	Own basin	60	202.514	404.224	257.113	22.2576	2.79739	13.3049	4.28484	1751
1999	Yarkant River	61	93.7819	523.559	289.301	8.7095	4.82522	16.737	4.92757	1450.33
1999	Hotan river	62	182.998	396.497	279.543	11.9998	2.42654	16.3678	2.4857	2943.67
1999	Luanhe River Plain and rivers along East Hebei coastal	63	268.62	292.096	425.527	29.2736	3.40381	10.8709	17.2043	1484
1999	The lower plain of the North Sihe River	64	169.013	338.74	263.415	27.3865	3.04081	13.8108	17.1353	2157.33
1999	The right bank above Wuburg	65	150.607	407.366	249.917	23.7737	1.56303	13.0861	3.94522	1690.22
1999	Daqinghe mountain area	66	140.016	355.755	254.94	23.5802	2.34445	13.7424	9.74883	1945.22
1999	Daqinghedian West Plain	67	169.327	327.142	257.237	26.2253	3.2922	14.6654	13.115	2160.83
1999	The small rivers of Cherchen River	68	126.24	466.447	204.497	17.1045	1.79421	14.9833	2.24548	2227.42
1999	Down the riverside to the Shizuishan	69	188.647	441.084	226.201	23.6447	2.79752	14.0296	3.89714	1725.56
1999	Eerqisi River	7	93.7819	523.559	289.301	8.7095	4.82522	16.737	4.92757	1450.33
1999	Daqinghe Lake East Plain	70	161.082	375.539	242.751	26.9027	1.93075	11.9374	17.2007	1936.83
1999	Shiyang river	71	164.021	461.058	206.842	22.7415	2.32809	14.1629	3.7753	1642.33
1999	Ziya River mountainous area	72	117.586	401.062	230.038	21.1931	0.886204	11.8349	6.12094	1618.67
1999	Western Qaidam Basin	73	77.5827	532.118	182.734	17.7093	2.38299	14.6449	2.97936	1490.89
1999	The right bank below Wuburg	74	150.607	407.366	249.917	23.7737	1.56303	13.0861	3.94522	1690.22
1999	Fenhe River	75	81.3926	412.982	250.346	18.2899	0.448946	11.8964	3.01643	1514
1999	Water system of Qinghai Lake	76	69.4831	536.397	129.45	22.2092	1.16188	13.5988	2.00526	1511.17
1999	Black Dragon Harbour and Yun Tung Plain	77	146.475	417.864	297.863	26.193	4.30784	12.8673	17.476	1943.44
1999	Upstream above the village hall of Datong River	78	69.4831	536.397	129.45	22.2092	1.16188	13.5988	2.00526	1511.17
1999	Ziya River Plain	79	153.78	389.143	209.731	24.0963	1.32346	11.7734	9.22545	1723.33
1999	Tonghe to Jiamusi main stream interval	8	521.97	254.161	413.325	26.4188	5.99178	7.91727	13.3703	1141.33
1999	Eastern Qaidam Basin	80	90.1437	520.978	148.764	20.0318	0.919791	14.5629	3.40979	1392.67
1999	Dread the horse cheek river	81	154.353	442.645	351.147	23.7737	4.42141	12.0879	10.4688	1685.11
1999	The creeks of the Kriya	82	182.998	396.497	279.543	11.9998	2.42654	16.3678	2.4857	2943.67
1999	Clear Water River and Bitter Water River	83	142.968	477.685	191.035	19.0641	2.77801	12.5938	2.31802	1663
1999	the main stream interval below Huayuankou	84	154.639	469.396	421.855	23.6124	5.97038	12.2451	11.0904	1666
1999	Rivers in Jiaodong area	85	117.261	502.514	408.086	24.7737	9.06204	14.727	18.0265	1956.67
1999	Xiaoqing River	86	117.261	502.514	408.086	24.7737	9.06204	14.727	18.0265	1956.67
1999	The Qiangtang Plateau	87	152.046	437.991	235.95	14.6771	1.92429	15.7662	2.79373	2426.67
1999	Zhangwei River mountainous area	88	142.396	412.801	298.567	21.6125	1.55038	11.1444	5.46541	1537.56
1999	Lanzhou to the lower riverside	89	142.968	477.685	191.035	19.0641	2.77801	12.5938	2.31802	1663
1999	Downstream below the estuary of the Muleng River	9	521.97	254.161	413.325	26.4188	5.99178	7.91727	13.3703	1141.33
1999	HuangShui	90	69.4831	536.397	129.45	22.2092	1.16188	13.5988	2.00526	1511.17
1999	Jinghe River above Zhangjiashan	91	125.453	465.535	194.981	19.4512	2.31986	11.8827	2.13329	1677.33
1999	Longyang Gorge to Lanzhou mainstream interval	92	69.4831	536.397	129.45	22.2092	1.16188	13.5988	2.00526	1511.17
1999	Upstream of Beiluohe River above Zhuangtou	93	69.6228	496.526	156.505	22.306	1.40378	11.5477	1.18229	1667.83
1999	Qindanhe River	94	136.704	424.63	342.985	20.3705	1.66384	10.8298	3.58539	1444.67
1999	Dawenhe River	95	117.261	502.514	408.086	24.7737	9.06204	14.727	18.0265	1956.67
1999	Maqu to Longyang Gorge	96	69.4831	536.397	129.45	22.2092	1.16188	13.5988	2.00526	1511.17
1999	Zhangwei River Plain	97	172.898	412.711	322.677	23.2737	2.10109	10.7683	6.6899	1549.33
1999	Yi-Shuhe River watershed	98	276.035	349.819	389.587	31.0155	10.1668	13.6809	22.7184	1729.5
1999	Upstream of Weihe River above Baoji Gorge	99	125.453	465.535	194.981	19.4512	2.31986	11.8827	2.13329	1677.33
2000	Heilongjiang Main River	1	368.973	296.524	376.034	31.3377	5.23438	14.1819	9.68579	1496
2000	Downstream below Jiangqiao	10	403.521	230.732	347.38	31.0646	4.96932	12.2988	10.6923	1342.11
2000	Jindi River and natural Wenyan canal	100	160.376	477.345	476.809	24.9883	7.89966	13.9944	13.0796	1666
2000	East of River	101	112.209	480.862	415.295	26.2172	9.29231	16.8308	21.717	1956.67
2000	West of River	102	331.73	309.142	393.17	31.6194	10.0995	13.1622	16.5216	1632
2000	Daxia River and Taohe River	103	185.321	426.143	263.68	39.5647	4.30951	13.9085	5.02032	1510
2000	Tongtian River	104	272.614	342.795	266.344	36.3559	3.51747	15.1899	4.6356	2445.78
2000	Rigan Area	105	291.852	347.308	396.333	32.8227	11.9439	15.6353	24.6053	1729.5
2000	Longmen to Sanmenxia main stream interval	106	131.274	465.284	333.386	21.5063	3.02315	12.2363	3.42453	1531.78
2000	Weihe River of Xianyang to Tongguan	107	92.6402	461.013	230.918	20.3798	1.28123	12.7755	2.91569	1610
2000	Sanmen Gorge to Xiaolangdi	108	150.388	470.907	389.936	21.5575	3.85719	12.377	4.20858	1444.67
2000	Heyuan to Maqu	109	185.321	426.143	263.68	39.5647	4.30951	13.9085	5.02032	1510
2000	Harbin to Tonghe	11	455.303	221.699	439.636	27.9582	7.37023	9.04831	13.1117	1141.33
2000	the main stream from Xiaolangdi to Huayuankou	110	150.388	470.907	389.936	21.5575	3.85719	12.377	4.20858	1444.67
2000	The Chipchap River	111	202.781	417.269	255.665	12.6989	3.0372	18.7061	2.64821	2943.67
2000	The middle canal area	112	291.852	347.308	396.333	32.8227	11.9439	15.6353	24.6053	1729.5
2000	Weihe River from Baoji Gorge to Xianyang	113	71.2142	506.085	205.419	23.6057	1.87437	13.1974	1.51089	1667.83
2000	North side of Wangbang interval	114	371.608	270.976	390.007	30.416	8.25518	10.6892	8.43796	1534.5
2000	YiLuo River	115	150.795	463.934	379.306	22.5816	3.93104	11.5565	3.14932	1540.67
2000	North side of Banghong interval	116	404.904	251.902	385.795	33.4201	10.3686	11.9394	14.7898	1523.78
2000	Upstream above Guangyuanzhaohua	117	184.807	395.266	286.718	39.633	4.34543	12.3457	3.14503	1614.44
2000	Lixia river area	118	471.495	213.755	377.37	39.4282	14.5954	14.4398	27.4936	1502.33
2000	Ya-lung River	119	345.495	257.272	317.294	48.3038	5.67852	11.1111	6.44621	1469.11
2000	Downstream below Jiamusi	12	455.303	221.699	439.636	27.9582	7.37023	9.04831	13.1117	1141.33
2000	Upstream above Danjiangkou	120	285.164	308.168	393.681	42.9443	5.95088	11.3768	7.27116	1416.39
2000	Upstream above Bihe River	121	311.918	302.091	233.702	29.8016	2.58853	13.6584	4.31218	2445.56
2000	Tangbaihe River	122	397.736	285.38	491.121	34.9221	7.08218	9.16552	13.9286	1357.67
2000	Dadu River	123	253.29	360.15	300.246	46.4433	5.26743	13.6428	6.9478	1450.17
2000	North side above wangjiaba	124	371.608	270.976	390.007	30.416	8.25518	10.6892	8.43796	1534.5
2000	Gaotian Area	125	503.084	140.939	309.531	38.2505	12.2994	12.3301	19.9637	1598
2000	Rivers in western Tibetan area	126	311.262	308.085	198.539	16.1809	0.0175541	18.2842	0.0112192	4437
2000	South side of Banghong interval	127	503.084	140.939	309.531	38.2505	12.2994	12.3301	19.9637	1598
2000	Qingyi River and Minjiang River	128	411.992	173.63	449.315	71.6876	9.28754	10.6423	6.4133	1507.67
2000	Fujiang River	129	274.155	274.736	386.519	55.4726	6.72862	12.6583	4.63774	1359
2000	Jimunai River watershed	13	94.3002	526.452	312.791	9.21698	6.05685	19.128	5.2852	1450.33
2000	Zhimenda to Shigu interval	130	336.936	269.976	287.605	40.2731	4.26328	12.9044	4.83746	2211.08
2000	South side of Wangbang interval	131	443.382	212.961	407.978	35.639	8.05591	9.51714	13.4303	1469.67
2000	The main stream below Guangyuan Zhaohua	132	288.711	240.04	396.432	54.0047	6.38243	11.83	4.8681	1384.44
2000	The main stream below Danjiangkou	133	397.736	285.38	491.121	34.9221	7.08218	9.16552	13.9286	1357.67
2000	Nujiang above menggu	134	311.918	302.091	233.702	29.8016	2.58853	13.6584	4.31218	2445.56
2000	Qujiang River	135	288.711	240.04	396.432	54.0047	6.38243	11.83	4.8681	1384.44
2000	Rivers along Yangzte and Chaochuwan	136	569.423	102.067	382.644	41.2972	10.3852	10.6658	20.111	1557
2000	South side above wangjiaba	137	397.736	285.38	491.121	34.9221	7.08218	9.16552	13.9286	1357.67
2000	Rivers in Tongnan and Chongming Island	138	471.495	213.755	377.37	39.4282	14.5954	14.4398	27.4936	1502.33
2000	The left bank of Yangtze River from Wuhan to Hukou	139	443.382	212.961	407.978	35.639	8.05591	9.51714	13.4303	1469.67
2000	Ulungur River	14	94.3002	526.452	312.791	9.21698	6.05685	19.128	5.2852	1450.33
2000	Qingyi River, Shuiyang River and other rivers	140	539.49	99.709	339.81	41.0412	13.1715	11.6151	25.4057	1580.25
2000	West of Lake and Lake area	141	491.122	123.126	297.215	40.5206	14.4671	11.8769	28.1737	1543
2000	Wuyang area	142	454.924	154.584	338.94	42.0397	18.0097	15.4243	37.7006	1785.17
2000	The left bank of Yangtze River from Yichang to Wuhan	143	585.625	74.092	451.174	49.5669	9.35992	6.39946	21.062	1397.17
2000	The main stream from Yibin to Yichang	144	469.826	98.1185	434.435	59.6646	7.26218	8.58887	8.76917	1277.6
2000	Tuojiang River	145	386.542	133.039	484.504	70.3051	8.8961	11.7675	6.37393	1223.67
2000	Huangpu River area	146	454.924	154.584	338.94	42.0397	18.0097	15.4243	37.7006	1785.17
2000	Lazi to Paixiang township	147	311.262	308.085	198.539	16.1809	0.0175541	18.2842	0.0112192	4437
2000	Upstream above Lazi	148	311.262	308.085	198.539	16.1809	0.0175541	18.2842	0.0112192	4437
2000	Downstrean below Paixiang township	149	311.262	308.085	198.539	16.1809	0.0175541	18.2842	0.0112192	4437
2000	EMin river	15	94.3002	526.452	312.791	9.21698	6.05685	19.128	5.2852	1450.33
2000	Huangjiahu area	150	459.015	132.222	316.821	43.0467	18.274	13.9397	39.9983	1667.78
2000	Qingjiang River	151	474.011	94.6914	481.806	57.5037	8.08101	10.0328	14.8748	1139.83
2000	The right bank of Yangtze River from Chenglingji to Hekou	152	618.614	59.2141	456.648	47.2456	9.3349	7.87625	19.7419	1495.44
2000	Downstream below the Fuchun River Reservoir	153	500.935	77.8115	257.137	41.0668	14.4029	10.5954	28.5137	1563.33
2000	Area surrounding Dongting Lake	154	618.614	59.2141	456.648	47.2456	9.3349	7.87625	19.7419	1495.44
2000	Rivers in East Zhejiang Coastal (including Xiangshan Port)	155	467.197	87.4993	272.583	45.0608	18.8024	10.9705	44.5938	1433
2000	Upstream above the Fuchun River Reservoir	156	562.424	58.9791	344.914	44.2671	13.6367	10.3962	29.6652	1493.58
2000	Downstream below Sinan	157	469.078	88.4817	457.156	58.2035	6.84088	8.75139	10.6632	1124.44
2000	Lishui River	158	585.625	74.092	451.174	49.5669	9.35992	6.39946	21.062	1397.17
2000	Downstream watershed of Yuanjiang River	159	497.889	79.174	457.474	56.9148	7.89628	7.97002	12.6746	1206.92
2000	The Gurbantunggut Desert	16	94.3002	526.452	312.791	9.21698	6.05685	19.128	5.2852	1450.33
2000	Raohe River	160	562.154	61.6937	327.29	41.5788	12.6969	10.6736	24.7097	1606.22
2000	Area surrounding Poyang Lake	161	609.633	48.7909	354.644	39.8378	9.6441	10.5251	14.7677	1692.83
2000	The main stream below Shigu	162	467.036	100.403	402.854	61.1052	6.71629	7.62621	4.69874	1369.44
2000	Xiushui	163	618.614	59.2141	456.648	47.2456	9.3349	7.87625	19.7419	1495.44
2000	The Oujiang River below Wenxi	164	515.214	69.1673	335.183	48.6964	17.6294	10.2673	44.5628	1294.33
2000	Xinjiang	165	571.674	55.9309	379.321	46.6652	14.8479	10.4548	35.4091	1426.89
2000	The Oujiang River above Wenxi	166	515.214	69.1673	335.183	48.6964	17.6294	10.2673	44.5628	1294.33
2000	Chishui River	167	440.55	98.4148	432.064	63.0595	7.16338	8.94283	5.1077	1262
2000	Downstream of Ganjiang River below Xiajiang	168	634.457	40.3545	463.013	47.8259	10.1737	8.22787	17.9053	1573.17
2000	Downstream watershed of Zishui River	169	584.321	51.2508	458.428	53.0488	11.0625	5.62589	18.7089	1454.33
2000	Rivers in middle area	17	94.3002	526.452	312.791	9.21698	6.05685	19.128	5.2852	1450.33
2000	Downstream watershed of Xiangjiang River	170	634.457	40.3545	463.013	47.8259	10.1737	8.22787	17.9053	1573.17
2000	Upstream of Minjiang	171	571.674	55.9309	379.321	46.6652	14.8479	10.4548	35.4091	1426.89
2000	Upstream watershed of Yuanjiang River	172	517.908	52.711	415.717	56.8039	11.3824	5.87593	11.529	1340.78
2000	Fuhe River	173	623.912	40.1467	432.69	47.4674	12.8706	10.1969	30.8167	1423.83
2000	Upstream above Sinan	174	494.558	63.79	379.623	55.8139	5.43067	6.11816	3.84146	1300.33
2000	Upstream of Zishui Riverabove Lengshuijiang	175	547.256	41.0353	419.648	55.4043	14.8932	5.71966	16.1735	1464.33
2000	Ganjiang Dongbei to Xiajiang	176	634.457	40.3545	463.013	47.8259	10.1737	8.22787	17.9053	1573.17
2000	Rivers in Eastern Fujian	177	515.214	69.1673	335.183	48.6964	17.6294	10.2673	44.5628	1294.33
2000	Upstream of Ganjiang above Dongbei	178	593.794	41.9447	416.285	52.46	15.312	8.09894	29.7702	1443.08
2000	Middle and lower reaches of Minjiang River	179	563.231	50.8353	397.784	52.332	16.4563	9.56402	44.5318	1155.67
2000	East Inner Mongolia Plateau	18	217.684	378.91	255.03	30.1088	2.2791	16.3854	7.3265	1787
2000	Upstream watershed of Xiangjiang River	180	545.847	39.4351	393.543	57.5549	18.077	5.93844	23.6951	1466.33
2000	Beipanjiang River	181	494.558	63.79	379.623	55.8139	5.43067	6.11816	3.84146	1300.33
2000	Downstream below the estuary of Bijiang	182	529.903	51.5177	351.39	52.0247	6.50072	6.04784	5.44303	1507
2000	Liujiang River	183	517.908	52.711	415.717	56.8039	11.3824	5.87593	11.529	1340.78
2000	Hongshui River	184	484.701	53.4411	394.362	58.6814	11.5423	6.00095	7.93901	1284
2000	Upstream watershed of Hanjiang River	185	596.951	38.8427	402.238	52.2637	16.7286	8.92329	33.4572	1439.33
2000	Nanpan River	186	499.769	52.8	380.038	56.4625	9.86178	6.01658	7.10702	1358.33
2000	Rivers in Southern Fujian	187	553.131	43.5349	369.558	57.0941	20.4504	7.97002	41.6351	1313
2000	Guihejiang River	188	545.847	39.4351	393.543	57.5549	18.077	5.93844	23.6951	1466.33
2000	Upstream watershed of Beijiang River	189	603.982	38.9812	422.453	52.5026	14.9306	7.61059	24.8496	1538.89
2000	Mudanjiang River	19	463.96	160.423	364.853	29.2383	5.90472	8.79046	12.9085	1087.83
2000	Yuanjiang River	190	529.903	51.5177	351.39	52.0247	6.50072	6.04784	5.44303	1507
2000	Nujiang below menggu	191	529.903	51.5177	351.39	52.0247	6.50072	6.04784	5.44303	1507
2000	Downstream watershed of Beijing River	193	580.534	36.9409	412.056	53.8169	15.8789	7.1613	22.0467	1522.75
2000	Upstream watershed of Qiuxiangjiang River	194	613.812	32.8464	404.465	52.2295	16.8647	8.60293	27.92	1581.17
2000	Lixianjiang River	195	529.903	51.5177	351.39	52.0247	6.50072	6.04784	5.44303	1507
2000	Youjiang River	196	520.046	41.1687	366.129	54.8922	12.6124	5.93063	9.54058	1490.67
2000	Qian Xunjiang and Xijiang River	197	526.61	33.5272	361.1	59.808	21.5842	6.09472	26.1882	1472.33
2000	Hanjiang below Bailian and Rivers in Eastern Guangdong	198	553.131	43.5349	369.558	57.0941	20.4504	7.97002	41.6351	1313
2000	Dongjiang Delta	199	543.031	36.2346	341.333	61.8562	24.4445	6.37601	38.7383	1470.33
2000	The Erguna main stream	2	368.973	296.524	376.034	31.3377	5.23438	14.1819	9.68579	1496
2000	Sankhakou to Harbin	20	463.96	160.423	364.853	29.2383	5.90472	8.79046	12.9085	1087.83
2000	Northwest River Delta	200	543.031	36.2346	341.333	61.8562	24.4445	6.37601	38.7383	1470.33
2000	Panlong river	201	520.046	41.1687	366.129	54.8922	12.6124	5.93063	9.54058	1490.67
2000	Zuojiang River and the main stream of Yujiang River	202	520.046	41.1687	366.129	54.8922	12.6124	5.93063	9.54058	1490.67
2000	Downstream watershed of Qiuxiangjiang River	203	543.031	36.2346	341.333	61.8562	24.4445	6.37601	38.7383	1470.33
2000	Rivers in Southern Guangxi	204	526.61	33.5272	361.1	59.808	21.5842	6.09472	26.1882	1472.33
2000	Rivers in Western Guangdong	205	526.61	33.5272	361.1	59.808	21.5842	6.09472	26.1882	1472.33
2000	Hainan island	206	528.361	88.2424	237.018	51.3078	22.74	3.89124	43.1519	891.667
2000	Luanhe river mountains	207	237.578	287.546	367.267	31.6706	4.92578	16.0572	14.5932	1854.25
2000	Taklimakan desert	208	94.3002	526.452	312.791	9.21698	6.05685	19.128	5.2852	1450.33
2000	Rivers in SouthernTibetan	209	311.262	308.085	198.539	16.1809	0.0175541	18.2842	0.0112192	4437
2000	Upstream above the estuary of Muleng River	21	463.96	160.423	364.853	29.2383	5.90472	8.79046	12.9085	1087.83
2000	The Irrawaddy River	210	420.583	179.801	274.965	34.1028	3.25914	12.166	2.72712	2972
2000	Ebi Lake drainage system	22	94.3002	526.452	312.791	9.21698	6.05685	19.128	5.2852	1450.33
2000	Downstream below Fengman	23	472.618	99.1467	290.071	30.5184	4.4392	8.53261	12.7053	1034.33
2000	The Urijmuren River	24	377.631	235.248	301.252	32.6179	3.76886	13.9241	9.48259	1442.5
2000	Pai basin	25	94.3002	526.452	312.791	9.21698	6.05685	19.128	5.2852	1450.33
2000	Ili River	26	94.3002	526.452	312.791	9.21698	6.05685	19.128	5.2852	1450.33
2000	Suifen River	27	463.96	160.423	364.853	29.2383	5.90472	8.79046	12.9085	1087.83
2000	Rivers in eastern area	28	94.3002	526.452	312.791	9.21698	6.05685	19.128	5.2852	1450.33
2000	The Selamuren River and the Laha River	29	269.794	316.021	373.151	32.2253	4.21042	14.7211	14.1184	1606.22
2000	Upstream above Nielki	3	368.973	296.524	376.034	31.3377	5.23438	14.1819	9.68579	1496
2000	Lower reaches of the Xiliao River (below Sujiapu)	30	376.425	220.247	403.966	33.898	5.2036	13.0802	15.5558	1376.56
2000	East Liaohe River	31	376.425	220.247	403.966	33.898	5.2036	13.0802	15.5558	1376.56
2000	Upstream above Fengman	32	433.978	170.363	446.367	31.645	6.6275	9.65779	17.8397	1140.11
2000	Dooman River	33	463.96	160.423	364.853	29.2383	5.90472	8.79046	12.9085	1087.83
2000	Turpan Basin	34	94.3002	526.452	312.791	9.21698	6.05685	19.128	5.2852	1450.33
2000	Hami basin	35	94.3002	526.452	312.791	9.21698	6.05685	19.128	5.2852	1450.33
2000	Upstream above the estuary of the Liu River	36	376.425	220.247	403.966	33.898	5.2036	13.0802	15.5558	1376.56
2000	Western Inner Mongolia Plateau	37	175.867	408.602	250.536	26.5244	1.92185	15.4556	6.20932	1696
2000	Kaikong River	38	94.3002	526.452	312.791	9.21698	6.05685	19.128	5.2852	1450.33
2000	Kumutage Desert	39	71.8406	542.291	251.67	17.5123	4.22526	16.7839	3.22528	1540
2000	Nierki to Jiangqiao	4	368.973	296.524	376.034	31.3377	5.23438	14.1819	9.68579	1496
2000	Shule River	40	79.4235	543.75	218.172	18.7412	3.23261	16.737	4.64428	1490.89
2000	Heihe River	41	142.205	492.049	218.053	27.2413	2.2465	16.7995	4.96918	1624.33
2000	Downstream below the estuary of the Liu River	42	328.329	280.797	460.913	35.5878	5.5858	15.354	16.981	1547.67
2000	Rivers along the western part of Bohai Sea	43	269.794	316.021	373.151	32.2253	4.21042	14.7211	14.1184	1606.22
2000	Weigan River Basin	44	94.3002	526.452	312.791	9.21698	6.05685	19.128	5.2852	1450.33
2000	Upstream above the estuary of the Hun River	45	423.316	144.696	449.732	33.4884	6.25614	9.96252	20.2037	1139.5
2000	Huihe River	46	374.014	190.244	609.393	36.4583	8.07308	11.3924	27.7022	1244.67
2000	Aksu river	47	94.3002	526.452	312.791	9.21698	6.05685	19.128	5.2852	1450.33
2000	Hexi desert area	48	188.079	441.563	273.048	25.0224	3.6093	16.0338	3.52502	1725.56
2000	Shizuishan to the north bank of Hekou Town	49	282.643	371.349	312.433	34.7173	3.09852	19.3156	6.25989	1850.67
2000	Hailaer River	5	282.643	371.349	312.433	34.7173	3.09852	19.3156	6.25989	1850.67
2000	Taizi River and Daliao River trunk stream	50	374.014	190.244	609.393	36.4583	8.07308	11.3924	27.7022	1244.67
2000	North Sanhe Mountains	51	152.38	313.332	258.871	28.9823	3.84398	15.7838	15.4379	2157.33
2000	The main stream of Tarim River	52	94.3002	526.452	312.791	9.21698	6.05685	19.128	5.2852	1450.33
2000	Yongding River Cetian Reservoir to Sanjiadian	53	167.133	356.982	275.306	27.3949	3.20936	16.6081	8.66141	1921.58
2000	Downstream below the estuary of the Hunjiang River	54	374.014	190.244	609.393	36.4583	8.07308	11.3924	27.7022	1244.67
2000	Shizuishan to the south bank of Hekou Town	55	257.428	383.281	314.297	24.6298	4.21713	16.8308	4.70486	1773.5
2000	Rivers along Yellow and Bohai Sea in Liaodong	56	374.014	190.244	609.393	36.4583	8.07308	11.3924	27.7022	1244.67
2000	Upstream above Yongding River Cetian Reservoir	57	175.867	408.602	250.536	26.5244	1.92185	15.4556	6.20932	1696
2000	The Kashgar River	58	94.3002	526.452	312.791	9.21698	6.05685	19.128	5.2852	1450.33
2000	Hekou Town to the left bank of Longmen	59	155.975	431.125	258.09	25.1589	1.88699	14.9555	4.03042	1690.22
2000	Hulun-lake basin	6	282.643	371.349	312.433	34.7173	3.09852	19.3156	6.25989	1850.67
2000	Own basin	60	202.634	406.867	282.961	23.5545	3.26311	15.2055	3.75538	1751
2000	Yarkant River	61	94.3002	526.452	312.791	9.21698	6.05685	19.128	5.2852	1450.33
2000	Hotan river	62	202.781	417.269	255.665	12.6989	3.0372	18.7061	2.64821	2943.67
2000	Luanhe River Plain and rivers along East Hebei coastal	63	263.369	288.357	403.51	30.9793	4.76638	12.4239	18.0477	1484
2000	The lower plain of the North Sihe River	64	152.38	313.332	258.871	28.9823	3.84398	15.7838	15.4379	2157.33
2000	The right bank above Wuburg	65	155.975	431.125	258.09	25.1589	1.88699	14.9555	4.03042	1690.22
2000	Daqinghe mountain area	66	128.63	352.192	262.93	24.9541	3.2463	15.7056	9.46192	1945.22
2000	Daqinghedian West Plain	67	146.828	294.296	273.621	27.7533	4.26577	16.7605	12.2054	2160.83
2000	The small rivers of Cherchen River	68	137.383	484.834	213.264	18.1011	2.42885	17.1238	3.48602	2227.42
2000	Down the riverside to the Shizuishan	69	188.079	441.563	273.048	25.0224	3.6093	16.0338	3.52502	1725.56
2000	Eerqisi River	7	94.3002	526.452	312.791	9.21698	6.05685	19.128	5.2852	1450.33
2000	Daqinghe Lake East Plain	70	158.104	368.937	213.499	28.4702	2.23004	13.6428	15.1479	1936.83
2000	Shiyang river	71	164.707	467.84	242.58	24.0666	3.01881	16.1862	4.51434	1642.33
2000	Ziya River mountainous area	72	122.479	427.228	219.587	22.428	1.33352	13.5256	6.18403	1618.67
2000	Western Qaidam Basin	73	79.4235	543.75	218.172	18.7412	3.23261	16.737	4.64428	1490.89
2000	The right bank below Wuburg	74	155.975	431.125	258.09	25.1589	1.88699	14.9555	4.03042	1690.22
2000	Fenhe River	75	92.233	467.986	241.548	19.3557	1.20737	13.5959	3.97495	1514
2000	Water system of Qinghai Lake	76	71.9851	552.399	170.863	23.5033	1.82049	15.5415	4.32383	1511.17
2000	Black Dragon Harbour and Yun Tung Plain	77	142.806	406.245	280.764	27.7192	4.58413	14.7055	17.3376	1943.44
2000	Upstream above the village hall of Datong River	78	71.9851	552.399	170.863	23.5033	1.82049	15.5415	4.32383	1511.17
2000	Ziya River Plain	79	152.724	386.47	197.627	25.5003	1.45967	13.4553	8.39311	1723.33
2000	Tonghe to Jiamusi main stream interval	8	455.303	221.699	439.636	27.9582	7.37023	9.04831	13.1117	1141.33
2000	Eastern Qaidam Basin	80	94.5891	546.67	151.176	21.1991	1.24732	16.6433	7.4823	1392.67
2000	Dread the horse cheek river	81	157.825	447.053	383.748	25.1589	5.753	13.8147	11.5174	1685.11
2000	The creeks of the Kriya	82	202.781	417.269	255.665	12.6989	3.0372	18.7061	2.64821	2943.67
2000	Clear Water River and Bitter Water River	83	140.797	476.67	253.356	20.1749	3.8647	14.3929	2.15759	1663
2000	the main stream interval below Huayuankou	84	160.376	477.345	476.809	24.9883	7.89966	13.9944	13.0796	1666
2000	Rivers in Jiaodong area	85	112.209	480.862	415.295	26.2172	9.29231	16.8308	21.717	1956.67
2000	Xiaoqing River	86	112.209	480.862	415.295	26.2172	9.29231	16.8308	21.717	1956.67
2000	The Qiangtang Plateau	87	166.717	460.403	220.835	15.5323	2.44057	18.0185	4.25957	2426.67
2000	Zhangwei River mountainous area	88	151.167	442.761	325.833	22.8718	3.05802	12.7364	5.60342	1537.56
2000	Lanzhou to the lower riverside	89	140.797	476.67	253.356	20.1749	3.8647	14.3929	2.15759	1663
2000	Downstream below the estuary of the Muleng River	9	455.303	221.699	439.636	27.9582	7.37023	9.04831	13.1117	1141.33
2000	HuangShui	90	71.9851	552.399	170.863	23.5033	1.82049	15.5415	4.32383	1511.17
2000	Jinghe River above Zhangjiashan	91	124.88	469.127	242.333	20.5846	3.02816	13.5803	2.0572	1677.33
2000	Longyang Gorge to Lanzhou mainstream interval	92	71.9851	552.399	170.863	23.5033	1.82049	15.5415	4.32383	1511.17
2000	Upstream of Beiluohe River above Zhuangtou	93	71.2142	506.085	205.419	23.6057	1.87437	13.1974	1.51089	1667.83
2000	Qindanhe River	94	150.388	470.907	389.936	21.5575	3.85719	12.377	4.20858	1444.67
2000	Dawenhe River	95	112.209	480.862	415.295	26.2172	9.29231	16.8308	21.717	1956.67
2000	Maqu to Longyang Gorge	96	71.9851	552.399	170.863	23.5033	1.82049	15.5415	4.32383	1511.17
2000	Zhangwei River Plain	97	180.633	430.149	367.975	24.6298	3.98334	12.3066	6.41766	1549.33
2000	Yi-Shuhe River watershed	98	291.852	347.308	396.333	32.8227	11.9439	15.6353	24.6053	1729.5
2000	Upstream of Weihe River above Baoji Gorge	99	124.88	469.127	242.333	20.5846	3.02816	13.5803	2.0572	1677.33
2001	Heilongjiang Main River	1	328.192	261.965	354.28	30.8996	5.53515	15.9547	10.3947	1496
2001	Downstream below Jiangqiao	10	368.537	206.057	361.485	30.6303	5.42058	13.8362	12.7853	1342.11
2001	Jindi River and natural Wenyan canal	100	147.683	448.558	440.033	24.6389	7.29272	15.7437	13.91	1666
2001	East of River	101	112.26	481.082	332.285	25.8507	8.18405	18.9347	22.6963	1956.67
2001	West of River	102	309.626	289.781	372.757	31.1773	9.69858	14.8075	17.2122	1632
2001	Daxia River and Taohe River	103	174.173	406.579	250.927	39.0116	4.29954	15.647	3.73091	1510
2001	Tongtian River	104	264.38	332.474	269.857	35.8476	3.48633	17.0887	3.16852	2445.78
2001	Rigan Area	105	273.714	339.184	345.179	32.3638	10.9602	17.5897	25.0533	1729.5
2001	Longmen to Sanmenxia main stream interval	106	122.205	443.284	335.171	21.2056	2.87175	13.7659	3.6205	1531.78
2001	Weihe River of Xianyang to Tongguan	107	91.7552	456.909	228.866	20.0948	1.10694	14.3724	2.8689	1610
2001	Sanmen Gorge to Xiaolangdi	108	138.775	447.618	401.014	21.2561	3.62923	13.9241	4.58717	1444.67
2001	Heyuan to Maqu	109	174.173	406.579	250.927	39.0116	4.29954	15.647	3.73091	1510
2001	Harbin to Tonghe	11	409.297	199.297	409.546	27.5673	7.21817	10.1794	14.3987	1141.33
2001	the main stream from Xiaolangdi to Huayuankou	110	138.775	447.618	401.014	21.2561	3.62923	13.9241	4.58717	1444.67
2001	The Chipchap River	111	205.905	418.887	246.688	12.5214	3.39409	21.0444	1.86245	2943.67
2001	The middle canal area	112	273.714	339.184	345.179	32.3638	10.9602	17.5897	25.0533	1729.5
2001	Weihe River from Baoji Gorge to Xianyang	113	68.2989	485.917	183.779	23.2757	1.91912	14.8471	1.70177	1667.83
2001	North side of Wangbang interval	114	345.538	240.378	400.335	29.9908	8.43697	12.0253	9.37109	1534.5
2001	YiLuo River	115	136.086	425.325	375.633	22.2659	3.87908	13.0011	3.40543	1540.67
2001	North side of Banghong interval	116	375.414	226.013	386.248	32.9529	10.2034	13.4318	15.3842	1523.78
2001	Upstream above Guangyuanzhaohua	117	173.854	378.024	270.847	39.0789	4.22945	13.8889	3.30625	1614.44
2001	Lixia river area	118	435.167	197.285	358.074	38.877	13.7363	16.2448	27.4104	1502.33
2001	Ya-lung River	119	328.482	244.049	307.753	47.6285	5.82925	12.5	5.22457	1469.11
2001	Downstream below Jiamusi	12	409.297	199.297	409.546	27.5673	7.21817	10.1794	14.3987	1141.33
2001	Upstream above Danjiangkou	120	268.952	289.046	377.574	42.3439	5.83276	12.7989	7.67838	1416.39
2001	Upstream above Bihe River	121	306.211	294.937	233.046	29.3849	2.89315	15.3657	3.06257	2445.56
2001	Tangbaihe River	122	358.803	252.154	491.892	34.4339	6.71845	10.3112	14.5195	1357.67
2001	Dadu River	123	237.494	341.26	294.355	45.794	5.20858	15.3481	4.73817	1450.17
2001	North side above wangjiaba	124	345.538	240.378	400.335	29.9908	8.43697	12.0253	9.37109	1534.5
2001	Gaotian Area	125	471.568	131.003	305.481	37.7157	12.1044	13.8713	20.5144	1598
2001	Rivers in western Tibetan area	126	318.151	314.904	220.863	15.9547	0.0418087	20.5697	0.0292149	4437
2001	South side of Banghong interval	127	471.568	131.003	305.481	37.7157	12.1044	13.8713	20.5144	1598
2001	Qingyi River and Minjiang River	128	384.965	162.239	444.984	70.6854	8.85011	11.9726	6.51521	1507.67
2001	Fujiang River	129	269.013	265.117	359.391	54.697	6.73428	14.2405	5.11472	1359
2001	Jimunai River watershed	13	93.6586	522.871	272.512	9.08812	6.74637	21.519	3.69568	1450.33
2001	Zhimenda to Shigu interval	130	325.899	261.763	286.031	39.71	4.38239	14.5174	3.92573	2211.08
2001	South side of Wangbang interval	131	408.525	189.677	412.225	35.1407	7.96982	10.7068	14.2191	1469.67
2001	The main stream below Guangyuan Zhaohua	132	282.858	230.917	372.528	53.2497	6.3594	13.3088	5.10498	1384.44
2001	The main stream below Danjiangkou	133	358.803	252.154	491.892	34.4339	6.71845	10.3112	14.5195	1357.67
2001	Nujiang above menggu	134	306.211	294.937	233.046	29.3849	2.89315	15.3657	3.06257	2445.56
2001	Qujiang River	135	282.858	230.917	372.528	53.2497	6.3594	13.3088	5.10498	1384.44
2001	Rivers along Yangzte and Chaochuwan	136	528.893	94.4328	369.471	40.7198	10.1199	11.999	20.856	1557
2001	South side above wangjiaba	137	358.803	252.154	491.892	34.4339	6.71845	10.3112	14.5195	1357.67
2001	Rivers in Tongnan and Chongming Island	138	435.167	197.285	358.074	38.877	13.7363	16.2448	27.4104	1502.33
2001	The left bank of Yangtze River from Wuhan to Hukou	139	408.525	189.677	412.225	35.1407	7.96982	10.7068	14.2191	1469.67
2001	Ulungur River	14	93.6586	522.871	272.512	9.08812	6.74637	21.519	3.69568	1450.33
2001	Qingyi River, Shuiyang River and other rivers	140	514.705	94.733	329.092	40.4674	13.0181	13.067	26.6507	1580.25
2001	West of Lake and Lake area	141	473.627	117.16	295.15	39.9541	14.279	13.3615	29.3742	1543
2001	Wuyang area	142	444.615	148.059	329.319	41.4519	17.4668	17.3524	41.0869	1785.17
2001	The left bank of Yangtze River from Yichang to Wuhan	143	549.516	68.8947	454.98	48.8739	9.14701	7.19939	21.7406	1397.17
2001	The main stream from Yibin to Yichang	144	446.34	93.3599	413.836	58.8304	7.38037	9.66247	9.17302	1277.6
2001	Tuojiang River	145	379.754	129.066	457.05	69.3222	8.8607	13.2384	6.8139	1223.67
2001	Huangpu River area	146	444.615	148.059	329.319	41.4519	17.4668	17.3524	41.0869	1785.17
2001	Lazi to Paixiang township	147	318.151	314.904	220.863	15.9547	0.0418087	20.5697	0.0292149	4437
2001	Upstream above Lazi	148	318.151	314.904	220.863	15.9547	0.0418087	20.5697	0.0292149	4437
2001	Downstrean below Paixiang township	149	318.151	314.904	220.863	15.9547	0.0418087	20.5697	0.0292149	4437
2001	EMin river	15	93.6586	522.871	272.512	9.08812	6.74637	21.519	3.69568	1450.33
2001	Huangjiahu area	150	455.659	128.531	311.042	42.4449	17.8539	15.6822	43.0892	1667.78
2001	Qingjiang River	151	454.521	92.0838	452.56	56.6998	7.95341	11.287	15.5139	1139.83
2001	The right bank of Yangtze River from Chenglingji to Hekou	152	578.989	55.08	446.959	46.585	9.17647	8.86078	20.6537	1495.44
2001	Downstream below the Fuchun River Reservoir	153	492.858	77.0981	263.689	40.4926	14.5503	11.9199	30.3561	1563.33
2001	Area surrounding Dongting Lake	154	578.989	55.08	446.959	46.585	9.17647	8.86078	20.6537	1495.44
2001	Rivers in East Zhejiang Coastal (including Xiangshan Port)	155	477.746	89.4749	274.488	44.4308	18.628	12.3418	47.0937	1433
2001	Upstream above the Fuchun River Reservoir	156	538.821	57.4075	329.75	43.6482	13.5315	11.6957	31.3581	1493.58
2001	Downstream below Sinan	157	445.425	84.9776	429.881	57.3898	6.99372	9.84532	11.0508	1124.44
2001	Lishui River	158	549.516	68.8947	454.98	48.8739	9.14701	7.19939	21.7406	1397.17
2001	Downstream watershed of Yuanjiang River	159	475.202	76.112	440.9	56.1191	8.05991	8.96627	13.1796	1206.92
2001	The Gurbantunggut Desert	16	93.6586	522.871	272.512	9.08812	6.74637	21.519	3.69568	1450.33
2001	Raohe River	160	541.217	60.5489	319.432	40.9975	12.7787	12.0078	26.3974	1606.22
2001	Area surrounding Poyang Lake	161	572.953	46.0859	341.904	39.2809	9.85397	11.8408	16.0493	1692.83
2001	The main stream below Shigu	162	440.885	94.2106	388.019	60.2509	6.99835	8.57949	4.94576	1369.44
2001	Xiushui	163	578.989	55.08	446.959	46.585	9.17647	8.86078	20.6537	1495.44
2001	The Oujiang River below Wenxi	164	504.689	68.729	317.595	48.0156	17.2091	11.5507	46.6669	1294.33
2001	Xinjiang	165	549.104	54.9695	355.37	46.0128	14.5512	11.7616	37.2713	1426.89
2001	The Oujiang River above Wenxi	166	504.689	68.729	317.595	48.0156	17.2091	11.5507	46.6669	1294.33
2001	Chishui River	167	424.3	94.6313	408.293	62.1779	7.46658	10.0607	5.48747	1262
2001	Downstream of Ganjiang River below Xiajiang	168	601.235	38.4829	452.437	47.1573	10.2469	9.25635	19.023	1573.17
2001	Downstream watershed of Zishui River	169	564.533	49.5151	473.956	52.3072	11.2585	6.32913	19.5659	1454.33
2001	Rivers in middle area	17	93.6586	522.871	272.512	9.08812	6.74637	21.519	3.69568	1450.33
2001	Downstream watershed of Xiangjiang River	170	601.235	38.4829	452.437	47.1573	10.2469	9.25635	19.023	1573.17
2001	Upstream of Minjiang	171	549.104	54.9695	355.37	46.0128	14.5512	11.7616	37.2713	1426.89
2001	Upstream watershed of Yuanjiang River	172	496.562	50.1197	411.062	56.0098	12.0142	6.61043	12.1113	1340.78
2001	Fuhe River	173	584.784	37.7169	395.81	46.8038	12.5127	11.4716	32.3601	1423.83
2001	Upstream above Sinan	174	468.846	60.1963	359.537	55.0336	6.07246	6.88293	4.16104	1300.33
2001	Upstream of Zishui Riverabove Lengshuijiang	175	531.226	39.7969	424.332	54.6297	15.4841	6.43462	17.1046	1464.33
2001	Ganjiang Dongbei to Xiajiang	176	601.235	38.4829	452.437	47.1573	10.2469	9.25635	19.023	1573.17
2001	Rivers in Eastern Fujian	177	504.689	68.729	317.595	48.0156	17.2091	11.5507	46.6669	1294.33
2001	Upstream of Ganjiang above Dongbei	178	561.491	39.776	404.29	51.7266	15.2075	9.11131	30.8108	1443.08
2001	Middle and lower reaches of Minjiang River	179	531.631	47.9832	360.703	51.6003	15.7901	10.7595	46.2401	1155.67
2001	East Inner Mongolia Plateau	18	196.85	347.821	251.413	29.6879	2.76295	18.4336	7.83151	1787
2001	Upstream watershed of Xiangjiang River	180	524.773	37.9163	400.082	56.7503	18.5047	6.68075	24.3888	1466.33
2001	Beipanjiang River	181	468.846	60.1963	359.537	55.0336	6.07246	6.88293	4.16104	1300.33
2001	Downstream below the estuary of Bijiang	182	510.459	49.6273	334.551	51.2974	7.07059	6.80382	6.19736	1507
2001	Liujiang River	183	496.562	50.1197	411.062	56.0098	12.0142	6.61043	12.1113	1340.78
2001	Hongshui River	184	462.576	50.4219	379.615	57.861	12.392	6.75107	8.38402	1284
2001	Upstream watershed of Hanjiang River	185	560.477	36.5296	381.068	51.533	16.5238	10.0387	34.5591	1439.33
2001	Nanpan River	186	478.537	50.157	364.594	55.6732	10.6182	6.76865	7.65513	1358.33
2001	Rivers in Southern Fujian	187	521.748	41.0691	356.142	56.2959	20.168	8.96627	42.5986	1313
2001	Guihejiang River	188	524.773	37.9163	400.082	56.7503	18.5047	6.68075	24.3888	1466.33
2001	Upstream watershed of Beijiang River	189	571.445	37.0403	418.819	51.7686	15.0133	8.56191	25.6677	1538.89
2001	Mudanjiang River	19	429.262	146.768	392.72	28.8295	6.2048	9.88927	15.9826	1087.83
2001	Yuanjiang River	190	510.459	49.6273	334.551	51.2974	7.07059	6.80382	6.19736	1507
2001	Nujiang below menggu	191	510.459	49.6273	334.551	51.2974	7.07059	6.80382	6.19736	1507
2001	Downstream watershed of Beijing River	193	553.064	35.2998	407.791	53.0645	16.1873	8.05646	22.9116	1522.75
2001	Upstream watershed of Qiuxiangjiang River	194	574.901	30.8028	391.25	51.4994	16.8906	9.6783	28.7186	1581.17
2001	Lixianjiang River	195	510.459	49.6273	334.551	51.2974	7.07059	6.80382	6.19736	1507
2001	Youjiang River	196	504.19	39.853	354.629	54.1248	13.3901	6.67196	10.4203	1490.67
2001	Qian Xunjiang and Xijiang River	197	504.893	32.1168	363.145	58.9718	22.1278	6.85656	26.8002	1472.33
2001	Hanjiang below Bailian and Rivers in Eastern Guangdong	198	521.748	41.0691	356.142	56.2959	20.168	8.96627	42.5986	1313
2001	Dongjiang Delta	199	511.865	34.155	351.582	60.9914	24.5459	7.17302	38.9571	1470.33
2001	The Erguna main stream	2	328.192	261.965	354.28	30.8996	5.53515	15.9547	10.3947	1496
2001	Sankhakou to Harbin	20	429.262	146.768	392.72	28.8295	6.2048	9.88927	15.9826	1087.83
2001	Northwest River Delta	200	511.865	34.155	351.582	60.9914	24.5459	7.17302	38.9571	1470.33
2001	Panlong river	201	504.19	39.853	354.629	54.1248	13.3901	6.67196	10.4203	1490.67
2001	Zuojiang River and the main stream of Yujiang River	202	504.19	39.853	354.629	54.1248	13.3901	6.67196	10.4203	1490.67
2001	Downstream watershed of Qiuxiangjiang River	203	511.865	34.155	351.582	60.9914	24.5459	7.17302	38.9571	1470.33
2001	Rivers in Southern Guangxi	204	504.893	32.1168	363.145	58.9718	22.1278	6.85656	26.8002	1472.33
2001	Rivers in Western Guangdong	205	504.893	32.1168	363.145	58.9718	22.1278	6.85656	26.8002	1472.33
2001	Hainan island	206	546.575	91.2843	237.879	50.5905	25.7457	4.37765	46.2867	891.667
2001	Luanhe river mountains	207	228.303	271.712	359.706	31.2278	4.8665	18.0644	15.2908	1854.25
2001	Taklimakan desert	208	93.6586	522.871	272.512	9.08812	6.74637	21.519	3.69568	1450.33
2001	Rivers in SouthernTibetan	209	318.151	314.904	220.863	15.9547	0.0418087	20.5697	0.0292149	4437
2001	Upstream above the estuary of Muleng River	21	429.262	146.768	392.72	28.8295	6.2048	9.88927	15.9826	1087.83
2001	The Irrawaddy River	210	414.305	182.265	277.707	33.626	3.5562	13.6867	3.11329	2972
2001	Ebi Lake drainage system	22	93.6586	522.871	272.512	9.08812	6.74637	21.519	3.69568	1450.33
2001	Downstream below Fengman	23	449.228	94.24	375.895	30.0918	5.19144	9.59918	17.5665	1034.33
2001	The Urijmuren River	24	348.157	209.437	337.454	32.1619	4.52178	15.6646	11.9786	1442.5
2001	Pai basin	25	93.6586	522.871	272.512	9.08812	6.74637	21.519	3.69568	1450.33
2001	Ili River	26	93.6586	522.871	272.512	9.08812	6.74637	21.519	3.69568	1450.33
2001	Suifen River	27	429.262	146.768	392.72	28.8295	6.2048	9.88927	15.9826	1087.83
2001	Rivers in eastern area	28	93.6586	522.871	272.512	9.08812	6.74637	21.519	3.69568	1450.33
2001	The Selamuren River and the Laha River	29	258.68	296.707	364.373	31.7748	4.38662	16.5612	13.7517	1606.22
2001	Upstream above Nielki	3	328.192	261.965	354.28	30.8996	5.53515	15.9547	10.3947	1496
2001	Lower reaches of the Xiliao River (below Sujiapu)	30	359.552	204.451	421.734	33.4241	5.55917	14.7152	16.5165	1376.56
2001	East Liaohe River	31	359.552	204.451	421.734	33.4241	5.55917	14.7152	16.5165	1376.56
2001	Upstream above Fengman	32	413.622	162.672	458.578	31.2025	6.68119	10.865	19.1858	1140.11
2001	Dooman River	33	429.262	146.768	392.72	28.8295	6.2048	9.88927	15.9826	1087.83
2001	Turpan Basin	34	93.6586	522.871	272.512	9.08812	6.74637	21.519	3.69568	1450.33
2001	Hami basin	35	93.6586	522.871	272.512	9.08812	6.74637	21.519	3.69568	1450.33
2001	Upstream above the estuary of the Liu River	36	359.552	204.451	421.734	33.4241	5.55917	14.7152	16.5165	1376.56
2001	Western Inner Mongolia Plateau	37	162.715	391.614	252.358	26.1536	2.12766	17.3875	6.57122	1696
2001	Kaikong River	38	93.6586	522.871	272.512	9.08812	6.74637	21.519	3.69568	1450.33
2001	Kumutage Desert	39	70.5947	530.044	218.293	17.2674	4.61391	18.8819	2.70603	1540
2001	Nierki to Jiangqiao	4	328.192	261.965	354.28	30.8996	5.53515	15.9547	10.3947	1496
2001	Shule River	40	77.0708	526.789	193.437	18.4792	3.59829	18.8292	2.79106	1490.89
2001	Heihe River	41	128.213	460.71	202.27	26.8604	2.63354	18.8995	3.68942	1624.33
2001	Downstream below the estuary of the Liu River	42	314.714	259.557	444.653	35.0902	5.74304	17.2733	15.9915	1547.67
2001	Rivers along the western part of Bohai Sea	43	258.68	296.707	364.373	31.7748	4.38662	16.5612	13.7517	1606.22
2001	Weigan River Basin	44	93.6586	522.871	272.512	9.08812	6.74637	21.519	3.69568	1450.33
2001	Upstream above the estuary of the Hun River	45	415.784	144.36	483.094	33.0202	6.4127	11.2078	21.5793	1139.5
2001	Huihe River	46	382.341	194.48	590.293	35.9486	7.63396	12.8165	25.5922	1244.67
2001	Aksu river	47	93.6586	522.871	272.512	9.08812	6.74637	21.519	3.69568	1450.33
2001	Hexi desert area	48	171.771	412.487	249.872	24.6726	4.28332	18.038	4.00609	1725.56
2001	Shizuishan to the north bank of Hekou Town	49	247.087	324.633	299.013	34.2319	3.85212	21.73	6.39075	1850.67
2001	Hailaer River	5	247.087	324.633	299.013	34.2319	3.85212	21.73	6.39075	1850.67
2001	Taizi River and Daliao River trunk stream	50	382.341	194.48	590.293	35.9486	7.63396	12.8165	25.5922	1244.67
2001	North Sanhe Mountains	51	147.244	302.411	305.347	28.5771	3.75274	17.7567	18.3673	2157.33
2001	The main stream of Tarim River	52	93.6586	522.871	272.512	9.08812	6.74637	21.519	3.69568	1450.33
2001	Yongding River Cetian Reservoir to Sanjiadian	53	156.329	342.893	275.695	27.0119	3.17228	18.6841	9.90538	1921.58
2001	Downstream below the estuary of the Hunjiang River	54	382.341	194.48	590.293	35.9486	7.63396	12.8165	25.5922	1244.67
2001	Shizuishan to the south bank of Hekou Town	55	233.891	350.122	292.771	24.2855	5.18425	18.9347	5.15094	1773.5
2001	Rivers along Yellow and Bohai Sea in Liaodong	56	382.341	194.48	590.293	35.9486	7.63396	12.8165	25.5922	1244.67
2001	Upstream above Yongding River Cetian Reservoir	57	162.715	391.614	252.358	26.1536	2.12766	17.3875	6.57122	1696
2001	The Kashgar River	58	93.6586	522.871	272.512	9.08812	6.74637	21.519	3.69568	1450.33
2001	Hekou Town to the left bank of Longmen	59	143.532	412.817	252.248	24.8072	2.022	16.8249	4.04285	1690.22
2001	Hulun-lake basin	6	247.087	324.633	299.013	34.2319	3.85212	21.73	6.39075	1850.67
2001	Own basin	60	185.616	378.287	263.009	23.2252	3.90843	17.1062	3.99635	1751
2001	Yarkant River	61	93.6586	522.871	272.512	9.08812	6.74637	21.519	3.69568	1450.33
2001	Hotan river	62	205.905	418.887	246.688	12.5214	3.39409	21.0444	1.86245	2943.67
2001	Luanhe River Plain and rivers along East Hebei coastal	63	264.477	282.744	397.053	30.5462	4.65387	13.9768	17.4322	1484
2001	The lower plain of the North Sihe River	64	147.244	302.411	305.347	28.5771	3.75274	17.7567	18.3673	2157.33
2001	The right bank above Wuburg	65	143.532	412.817	252.248	24.8072	2.022	16.8249	4.04285	1690.22
2001	Daqinghe mountain area	66	126.076	348.979	267.922	24.6052	2.94567	17.6688	11.0769	1945.22
2001	Daqinghedian West Plain	67	141.893	283.868	274.76	27.3653	3.98997	18.8555	14.5901	2160.83
2001	The small rivers of Cherchen River	68	137.341	473.818	200.293	17.8481	2.70917	19.2643	2.1006	2227.42
2001	Down the riverside to the Shizuishan	69	171.771	412.487	249.872	24.6726	4.28332	18.038	4.00609	1725.56
2001	Eerqisi River	7	93.6586	522.871	272.512	9.08812	6.74637	21.519	3.69568	1450.33
2001	Daqinghe Lake East Plain	70	152.28	355.253	285.167	28.0722	2.47604	15.3481	17.597	1936.83
2001	Shiyang river	71	151.334	439.435	223.335	23.7301	3.60425	18.2094	3.74485	1642.33
2001	Ziya River mountainous area	72	120.529	425.105	229.03	22.1144	1.26543	15.2163	6.66146	1618.67
2001	Western Qaidam Basin	73	77.0708	526.789	193.437	18.4792	3.59829	18.8292	2.79106	1490.89
2001	The right bank below Wuburg	74	143.532	412.817	252.248	24.8072	2.022	16.8249	4.04285	1690.22
2001	Fenhe River	75	94.4435	479.202	254.247	19.0851	0.857078	15.2954	4.05064	1514
2001	Water system of Qinghai Lake	76	68.7769	528.749	153.899	23.1747	2.02425	17.4842	2.33875	1511.17
2001	Black Dragon Harbour and Yun Tung Plain	77	138.94	397.196	300.873	27.3317	4.37871	16.5436	19.2967	1943.44
2001	Upstream above the village hall of Datong River	78	68.7769	528.749	153.899	23.1747	2.02425	17.4842	2.33875	1511.17
2001	Ziya River Plain	79	146.614	371.008	203.813	25.1438	1.67379	15.1372	9.27228	1723.33
2001	Tonghe to Jiamusi main stream interval	8	409.297	199.297	409.546	27.5673	7.21817	10.1794	14.3987	1141.33
2001	Eastern Qaidam Basin	80	90.023	520.28	143.725	20.9027	1.56705	18.7237	2.96113	1392.67
2001	Dread the horse cheek river	81	147.327	422.708	361.293	24.8072	5.41974	15.5415	12.3641	1685.11
2001	The creeks of the Kriya	82	205.905	418.887	246.688	12.5214	3.39409	21.0444	1.86245	2943.67
2001	Clear Water River and Bitter Water River	83	134.113	456.414	225.301	19.8929	4.49892	16.192	2.81376	1663
2001	the main stream interval below Huayuankou	84	147.683	448.558	440.033	24.6389	7.29272	15.7437	13.91	1666
2001	Rivers in Jiaodong area	85	112.26	481.082	332.285	25.8507	8.18405	18.9347	22.6963	1956.67
2001	Xiaoqing River	86	112.26	481.082	332.285	25.8507	8.18405	18.9347	22.6963	1956.67
2001	The Qiangtang Plateau	87	167.277	452.685	212.367	15.3152	2.78508	20.2708	2.22868	2426.67
2001	Zhangwei River mountainous area	88	141.388	422.081	335.28	22.552	2.97742	14.3285	6.14887	1537.56
2001	Lanzhou to the lower riverside	89	134.113	456.414	225.301	19.8929	4.49892	16.192	2.81376	1663
2001	Downstream below the estuary of the Muleng River	9	409.297	199.297	409.546	27.5673	7.21817	10.1794	14.3987	1141.33
2001	HuangShui	90	68.7769	528.749	153.899	23.1747	2.02425	17.4842	2.33875	1511.17
2001	Jinghe River above Zhangjiashan	91	119.098	449.148	218.029	20.2968	3.45154	15.2778	2.43822	1677.33
2001	Longyang Gorge to Lanzhou mainstream interval	92	68.7769	528.749	153.899	23.1747	2.02425	17.4842	2.33875	1511.17
2001	Upstream of Beiluohe River above Zhuangtou	93	68.2989	485.917	183.779	23.2757	1.91912	14.8471	1.70177	1667.83
2001	Qindanhe River	94	138.775	447.618	401.014	21.2561	3.62923	13.9241	4.58717	1444.67
2001	Dawenhe River	95	112.26	481.082	332.285	25.8507	8.18405	18.9347	22.6963	1956.67
2001	Maqu to Longyang Gorge	96	68.7769	528.749	153.899	23.1747	2.02425	17.4842	2.33875	1511.17
2001	Zhangwei River Plain	97	164.86	393.521	375.797	24.2855	4.03758	13.845	7.19799	1549.33
2001	Yi-Shuhe River watershed	98	273.714	339.184	345.179	32.3638	10.9602	17.5897	25.0533	1729.5
2001	Upstream of Weihe River above Baoji Gorge	99	119.098	449.148	218.029	20.2968	3.45154	15.2778	2.43822	1677.33
2002	Heilongjiang Main River	1	334.714	266.399	347.114	31.6881	6.48111	17.7274	12.0016	1496
2002	Downstream below Jiangqiao	10	377.639	210.01	353.584	31.4119	6.30258	15.3735	13.1161	1342.11
2002	Jindi River and natural Wenyan canal	100	153.693	462.335	469.848	25.2676	7.49126	17.493	12.257	1666
2002	East of River	101	112.381	481.601	372.115	26.5103	8.27812	21.0385	19.4827	1956.67
2002	West of River	102	305.428	295.603	384.854	31.9729	9.86542	16.4528	17.6302	1632
2002	Daxia River and Taohe River	103	172.285	389.39	261.904	40.0071	4.64895	17.3856	4.14704	1510
2002	Tongtian River	104	258.337	309.481	271.287	36.7623	3.61807	18.9874	3.51771	2445.78
2002	Rigan Area	105	272.862	339.03	362.468	33.1896	10.9744	19.5441	24.9022	1729.5
2002	Longmen to Sanmenxia main stream interval	106	122.258	432.73	345.275	21.7467	3.09155	15.2954	3.94736	1531.78
2002	Weihe River of Xianyang to Tongguan	107	85.8851	427.561	234.122	20.6076	1.28512	15.9693	3.40536	1610
2002	Sanmen Gorge to Xiaolangdi	108	141.101	442.75	421.609	21.7985	3.84196	15.4712	4.88575	1444.67
2002	Heyuan to Maqu	109	172.285	389.39	261.904	40.0071	4.64895	17.3856	4.14704	1510
2002	Harbin to Tonghe	11	419.298	204.167	412.052	28.2707	8.75992	11.3104	16.2321	1141.33
2002	the main stream from Xiaolangdi to Huayuankou	110	141.101	442.75	421.609	21.7985	3.84196	15.4712	4.88575	1444.67
2002	The Chipchap River	111	201.152	419.844	256.128	12.8409	3.059	23.3826	1.95983	2943.67
2002	The middle canal area	112	272.862	339.03	362.468	33.1896	10.9744	19.5441	24.9022	1729.5
2002	Weihe River from Baoji Gorge to Xianyang	113	66.2984	477.737	183.315	23.8696	2.36259	16.4968	1.97931	1667.83
2002	North side of Wangbang interval	114	337.994	252.176	407.24	30.7561	8.75649	13.3615	10.3582	1534.5
2002	YiLuo River	115	139.789	427.88	380.094	22.8341	4.14756	14.4457	3.55099	1540.67
2002	North side of Banghong interval	116	369.777	233.603	389.101	33.7937	10.3945	14.9242	17.0127	1523.78
2002	Upstream above Guangyuanzhaohua	117	173.861	373.136	275.762	40.0761	4.6682	15.4321	3.49127	1614.44
2002	Lixia river area	118	433.344	196.459	352.822	39.869	13.6706	18.0497	30.3218	1502.33
2002	Ya-lung River	119	323.057	224.677	319.252	48.8438	6.01223	13.8889	5.68765	1469.11
2002	Downstream below Jiamusi	12	419.298	204.167	412.052	28.2707	8.75992	11.3104	16.2321	1141.33
2002	Upstream above Danjiangkou	120	273.752	291.819	381.918	43.4244	6.29957	14.221	8.2243	1416.39
2002	Upstream above Bihe River	121	295.454	271.051	233.09	30.1347	2.93303	17.073	3.51591	2445.56
2002	Tangbaihe River	122	365.021	265.716	499.374	35.3125	6.97497	11.4569	15.8404	1357.67
2002	Dadu River	123	234.416	312.694	305.845	46.9626	5.4062	17.0535	5.27656	1450.17
2002	North side above wangjiaba	124	337.994	252.176	407.24	30.7561	8.75649	13.3615	10.3582	1534.5
2002	Gaotian Area	125	457.163	128.871	299.86	38.6781	12.2396	15.4126	23.0034	1598
2002	Rivers in western Tibetan area	126	306.18	303.055	202.17	16.3618	0.0418087	22.8552	0	4437
2002	South side of Banghong interval	127	457.163	128.871	299.86	38.6781	12.2396	15.4126	23.0034	1598
2002	Qingyi River and Minjiang River	128	388.987	163.935	460.655	72.4891	9.27941	13.3029	6.51521	1507.67
2002	Fujiang River	129	275.965	268.931	366.718	56.0927	7.41892	15.8228	5.19813	1359
2002	Jimunai River watershed	13	96.1237	536.633	310.086	9.32002	6.0762	23.9101	3.91966	1450.33
2002	Zhimenda to Shigu interval	130	318.837	244.272	289.981	40.7233	4.51963	16.1305	4.26574	2211.08
2002	South side of Wangbang interval	131	403.675	197.572	415.215	36.0374	8.25284	11.8964	15.7886	1469.67
2002	The main stream below Guangyuan Zhaohua	132	288.148	225.568	372.913	54.6084	6.90434	14.7875	5.259	1384.44
2002	The main stream below Danjiangkou	133	365.021	265.716	499.374	35.3125	6.97497	11.4569	15.8404	1357.67
2002	Nujiang above menggu	134	295.454	271.051	233.09	30.1347	2.93303	17.073	3.51591	2445.56
2002	Qujiang River	135	288.148	225.568	372.913	54.6084	6.90434	14.7875	5.259	1384.44
2002	Rivers along Yangzte and Chaochuwan	136	516.372	93.1542	368.344	41.7589	10.2307	13.3322	23.2312	1557
2002	South side above wangjiaba	137	365.021	265.716	499.374	35.3125	6.97497	11.4569	15.8404	1357.67
2002	Rivers in Tongnan and Chongming Island	138	433.344	196.459	352.822	39.869	13.6706	18.0497	30.3218	1502.33
2002	The left bank of Yangtze River from Wuhan to Hukou	139	403.675	197.572	415.215	36.0374	8.25284	11.8964	15.7886	1469.67
2002	Ulungur River	14	96.1237	536.633	310.086	9.32002	6.0762	23.9101	3.91966	1450.33
2002	Qingyi River, Shuiyang River and other rivers	140	496.78	92.4453	329.793	41.5	12.759	14.5189	28.7503	1580.25
2002	West of Lake and Lake area	141	456.999	114.423	292.227	40.9736	13.9459	14.8461	31.5776	1543
2002	Wuyang area	142	443.841	147.676	318.059	42.5097	17.9316	19.2804	42.163	1785.17
2002	The left bank of Yangtze River from Yichang to Wuhan	143	536.601	67.7828	465.403	50.121	9.37147	7.99932	25.0132	1397.17
2002	The main stream from Yibin to Yichang	144	446.949	94.1005	414.546	60.3316	7.7158	10.7361	9.79807	1277.6
2002	Tuojiang River	145	389.935	132.006	463.066	71.0911	9.56116	14.7094	6.85319	1223.67
2002	Huangpu River area	146	443.841	147.676	318.059	42.5097	17.9316	19.2804	42.163	1785.17
2002	Lazi to Paixiang township	147	306.18	303.055	202.17	16.3618	0.0418087	22.8552	0	4437
2002	Upstream above Lazi	148	306.18	303.055	202.17	16.3618	0.0418087	22.8552	0	4437
2002	Downstrean below Paixiang township	149	306.18	303.055	202.17	16.3618	0.0418087	22.8552	0	4437
2002	EMin river	15	96.1237	536.633	310.086	9.32002	6.0762	23.9101	3.91966	1450.33
2002	Huangjiahu area	150	448.117	126.96	304.36	43.528	17.7406	17.4246	44.3507	1667.78
2002	Qingjiang River	151	462.96	94.2199	448.321	58.1466	8.54422	12.5411	16.9203	1139.83
2002	The right bank of Yangtze River from Chenglingji to Hekou	152	563.108	54.0258	457.765	47.7738	9.31369	9.84532	23.4316	1495.44
2002	Downstream below the Fuchun River Reservoir	153	468.826	73.4052	261.93	41.5259	14.0836	13.2443	32.2055	1563.33
2002	Area surrounding Dongting Lake	154	563.108	54.0258	457.765	47.7738	9.31369	9.84532	23.4316	1495.44
2002	Rivers in East Zhejiang Coastal (including Xiangshan Port)	155	456.669	85.5276	276.962	45.5646	17.3587	13.7131	48.7261	1433
2002	Upstream above the Fuchun River Reservoir	156	511.387	54.427	327.061	44.762	12.6506	12.9952	32.6207	1493.58
2002	Downstream below Sinan	157	448.474	85.9749	422.003	58.8542	7.35843	10.9392	11.9884	1124.44
2002	Lishui River	158	536.601	67.7828	465.403	50.121	9.37147	7.99932	25.0132	1397.17
2002	Downstream watershed of Yuanjiang River	159	470.897	76.2818	441.412	57.5512	8.39317	9.96252	14.8356	1206.92
2002	The Gurbantunggut Desert	16	96.1237	536.633	310.086	9.32002	6.0762	23.9101	3.91966	1450.33
2002	Raohe River	160	517.926	57.7741	322.117	42.0437	12.4551	13.342	28.2265	1606.22
2002	Area surrounding Poyang Lake	161	548.554	43.8974	344.694	40.2832	10.0034	13.1564	17.9767	1692.83
2002	The main stream below Shigu	162	436.276	94.0209	392.029	61.7883	7.16352	9.53277	5.04992	1369.44
2002	Xiushui	163	563.108	54.0258	457.765	47.7738	9.31369	9.84532	23.4316	1495.44
2002	The Oujiang River below Wenxi	164	474.221	64.9566	309.428	49.2408	15.2978	12.8341	47.2646	1294.33
2002	Xinjiang	165	521.522	52.1417	353.782	47.1869	13.2646	13.0685	38.2659	1426.89
2002	The Oujiang River above Wenxi	166	474.221	64.9566	309.428	49.2408	15.2978	12.8341	47.2646	1294.33
2002	Chishui River	167	424.928	95.5349	410.391	63.7645	7.83337	11.1785	5.58523	1262
2002	Downstream of Ganjiang River below Xiajiang	168	577.144	36.8572	471.064	48.3606	10.3478	10.2848	21.8227	1573.17
2002	Downstream watershed of Zishui River	169	538.164	47.2024	499.64	53.6419	11.4974	7.03237	23.3769	1454.33
2002	Rivers in middle area	17	96.1237	536.633	310.086	9.32002	6.0762	23.9101	3.91966	1450.33
2002	Downstream watershed of Xiangjiang River	170	577.144	36.8572	471.064	48.3606	10.3478	10.2848	21.8227	1573.17
2002	Upstream of Minjiang	171	521.522	52.1417	353.782	47.1869	13.2646	13.0685	38.2659	1426.89
2002	Upstream watershed of Yuanjiang River	172	480.007	48.6085	415.524	57.439	12.4616	7.34492	13.7356	1340.78
2002	Fuhe River	173	553.948	35.4488	392.191	47.9981	11.2175	12.7462	33.0358	1423.83
2002	Upstream above Sinan	174	459.92	59.064	357.716	56.4379	6.10557	7.6477	4.31727	1300.33
2002	Upstream of Zishui Riverabove Lengshuijiang	175	510.259	38.1703	438.602	56.0237	16.199	7.14957	19.541	1464.33
2002	Ganjiang Dongbei to Xiajiang	176	577.144	36.8572	471.064	48.3606	10.3478	10.2848	21.8227	1573.17
2002	Rivers in Eastern Fujian	177	474.221	64.9566	309.428	49.2408	15.2978	12.8341	47.2646	1294.33
2002	Upstream of Ganjiang above Dongbei	178	538.014	37.9658	409.436	53.0465	14.421	10.1237	32.3079	1443.08
2002	Middle and lower reaches of Minjiang River	179	491.772	44.3856	341.894	52.917	13.2369	11.955	45.8032	1155.67
2002	East Inner Mongolia Plateau	18	200.309	354.723	235.613	30.4454	2.87966	20.4818	8.99001	1787
2002	Upstream watershed of Xiangjiang River	180	508.838	36.7013	410.309	58.1984	18.7165	7.42306	26.2884	1466.33
2002	Beipanjiang River	181	459.92	59.064	357.716	56.4379	6.10557	7.6477	4.31727	1300.33
2002	Downstream below the estuary of Bijiang	182	500.338	48.6433	346.065	52.6064	7.2243	7.5598	6.50983	1507
2002	Liujiang River	183	480.007	48.6085	415.524	57.439	12.4616	7.34492	13.7356	1340.78
2002	Hongshui River	184	450.928	49.3115	373.467	59.3375	12.9437	7.50119	8.91489	1284
2002	Upstream watershed of Hanjiang River	185	537.963	34.887	379.369	52.848	15.3955	11.1541	35.2849	1439.33
2002	Nanpan River	186	467.398	49.0888	364.333	57.0938	11.0372	7.52073	8.11321	1358.33
2002	Rivers in Southern Fujian	187	498.883	39.0745	347.808	57.7324	18.4942	9.96252	42.7932	1313
2002	Guihejiang River	188	508.838	36.7013	410.309	58.1984	18.7165	7.42306	26.2884	1466.33
2002	Upstream watershed of Beijiang River	189	553.427	35.8259	431.951	53.0896	14.8157	9.51323	27.8095	1538.89
2002	Mudanjiang River	19	441.393	150.699	389.288	29.5652	7.35271	10.9881	15.7885	1087.83
2002	Yuanjiang River	190	500.338	48.6433	346.065	52.6064	7.2243	7.5598	6.50983	1507
2002	Nujiang below menggu	191	500.338	48.6433	346.065	52.6064	7.2243	7.5598	6.50983	1507
2002	Downstream watershed of Beijing River	193	535.659	34.154	418.354	54.4186	16.3369	8.95162	24.7834	1522.75
2002	Upstream watershed of Qiuxiangjiang River	194	561.059	30.1376	398.106	52.8135	16.4748	10.7537	30.0258	1581.17
2002	Lixianjiang River	195	500.338	48.6433	346.065	52.6064	7.2243	7.5598	6.50983	1507
2002	Youjiang River	196	491.346	38.8908	361.815	55.5059	14.0624	7.41329	11.1075	1490.67
2002	Qian Xunjiang and Xijiang River	197	494.174	31.4508	365.644	60.4766	22.326	7.6184	27.7441	1472.33
2002	Hanjiang below Bailian and Rivers in Eastern Guangdong	198	498.883	39.0745	347.808	57.7324	18.4942	9.96252	42.7932	1313
2002	Dongjiang Delta	199	505.994	33.7633	353.723	62.5477	23.7515	7.97002	39.7831	1470.33
2002	The Erguna main stream	2	334.714	266.399	347.114	31.6881	6.48111	17.7274	12.0016	1496
2002	Sankhakou to Harbin	20	441.393	150.699	389.288	29.5652	7.35271	10.9881	15.7885	1087.83
2002	Northwest River Delta	200	505.994	33.7633	353.723	62.5477	23.7515	7.97002	39.7831	1470.33
2002	Panlong river	201	491.346	38.8908	361.815	55.5059	14.0624	7.41329	11.1075	1490.67
2002	Zuojiang River and the main stream of Yujiang River	202	491.346	38.8908	361.815	55.5059	14.0624	7.41329	11.1075	1490.67
2002	Downstream watershed of Qiuxiangjiang River	203	505.994	33.7633	353.723	62.5477	23.7515	7.97002	39.7831	1470.33
2002	Rivers in Southern Guangxi	204	494.174	31.4508	365.644	60.4766	22.326	7.6184	27.7441	1472.33
2002	Rivers in Western Guangdong	205	494.174	31.4508	365.644	60.4766	22.326	7.6184	27.7441	1472.33
2002	Hainan island	206	749.453	125.167	237.316	51.8815	26.6755	4.86405	58.8054	891.667
2002	Luanhe river mountains	207	228.061	276.572	352.677	32.0246	6.38107	20.0716	15.6692	1854.25
2002	Taklimakan desert	208	96.1237	536.633	310.086	9.32002	6.0762	23.9101	3.91966	1450.33
2002	Rivers in SouthernTibetan	209	306.18	303.055	202.17	16.3618	0.0418087	22.8552	0	4437
2002	Upstream above the estuary of Muleng River	21	441.393	150.699	389.288	29.5652	7.35271	10.9881	15.7885	1087.83
2002	The Irrawaddy River	210	403.259	175.849	274.117	34.4841	3.63305	15.2075	3.25492	2972
2002	Ebi Lake drainage system	22	96.1237	536.633	310.086	9.32002	6.0762	23.9101	3.91966	1450.33
2002	Downstream below Fengman	23	463.489	97.2318	366.524	30.8596	5.9455	10.6658	15.345	1034.33
2002	The Urijmuren River	24	356.809	212.931	324.35	32.9825	5.0739	17.4051	11.5581	1442.5
2002	Pai basin	25	96.1237	536.633	310.086	9.32002	6.0762	23.9101	3.91966	1450.33
2002	Ili River	26	96.1237	536.633	310.086	9.32002	6.0762	23.9101	3.91966	1450.33
2002	Suifen River	27	441.393	150.699	389.288	29.5652	7.35271	10.9881	15.7885	1087.83
2002	Rivers in eastern area	28	96.1237	536.633	310.086	9.32002	6.0762	23.9101	3.91966	1450.33
2002	The Selamuren River and the Laha River	29	254.884	298.204	360.06	32.5856	4.36206	18.4014	15.0305	1606.22
2002	Upstream above Nielki	3	334.714	266.399	347.114	31.6881	6.48111	17.7274	12.0016	1496
2002	Lower reaches of the Xiliao River (below Sujiapu)	30	359.217	203.677	419.217	34.277	5.82489	16.3503	16.7425	1376.56
2002	East Liaohe River	31	359.217	203.677	419.217	34.277	5.82489	16.3503	16.7425	1376.56
2002	Upstream above Fengman	32	415.607	162.189	462.509	31.9988	7.34409	12.0722	19.5628	1140.11
2002	Dooman River	33	441.393	150.699	389.288	29.5652	7.35271	10.9881	15.7885	1087.83
2002	Turpan Basin	34	96.1237	536.633	310.086	9.32002	6.0762	23.9101	3.91966	1450.33
2002	Hami basin	35	96.1237	536.633	310.086	9.32002	6.0762	23.9101	3.91966	1450.33
2002	Upstream above the estuary of the Liu River	36	359.217	203.677	419.217	34.277	5.82489	16.3503	16.7425	1376.56
2002	Western Inner Mongolia Plateau	37	162.605	383.959	248.954	26.821	2.24628	19.3195	7.57338	1696
2002	Kaikong River	38	96.1237	536.633	310.086	9.32002	6.0762	23.9101	3.91966	1450.33
2002	Kumutage Desert	39	72.0735	539.707	242.054	17.708	4.60533	20.9799	2.90383	1540
2002	Nierki to Jiangqiao	4	334.714	266.399	347.114	31.6881	6.48111	17.7274	12.0016	1496
2002	Shule River	40	74.6638	513.623	211.715	18.9507	3.58121	20.9213	3.28186	1490.89
2002	Heihe River	41	125.999	444.289	202.412	27.5459	2.95658	20.9994	4.56569	1624.33
2002	Downstream below the estuary of the Liu River	42	307.081	256.899	445.564	35.9857	5.76458	19.1925	17.4413	1547.67
2002	Rivers along the western part of Bohai Sea	43	254.884	298.204	360.06	32.5856	4.36206	18.4014	15.0305	1606.22
2002	Weigan River Basin	44	96.1237	536.633	310.086	9.32002	6.0762	23.9101	3.91966	1450.33
2002	Upstream above the estuary of the Hun River	45	413.761	141.2	487.738	33.8628	6.63617	12.4532	21.2282	1139.5
2002	Huihe River	46	364.033	185.168	608.952	36.8659	7.32685	14.2405	27.1114	1244.67
2002	Aksu river	47	96.1237	536.633	310.086	9.32002	6.0762	23.9101	3.91966	1450.33
2002	Hexi desert area	48	172.074	414.185	238.273	25.3021	5.07906	20.0422	4.81315	1725.56
2002	Shizuishan to the north bank of Hekou Town	49	250.129	328.631	282.176	35.1054	4.20231	24.1445	7.77115	1850.67
2002	Hailaer River	5	250.129	328.631	282.176	35.1054	4.20231	24.1445	7.77115	1850.67
2002	Taizi River and Daliao River trunk stream	50	364.033	185.168	608.952	36.8659	7.32685	14.2405	27.1114	1244.67
2002	North Sanhe Mountains	51	139.945	284.731	267.495	29.3063	5.5228	19.7297	17.6567	2157.33
2002	The main stream of Tarim River	52	96.1237	536.633	310.086	9.32002	6.0762	23.9101	3.91966	1450.33
2002	Yongding River Cetian Reservoir to Sanjiadian	53	158.852	340.888	269.348	27.7012	4.79423	20.7601	10.0763	1921.58
2002	Downstream below the estuary of the Hunjiang River	54	364.033	185.168	608.952	36.8659	7.32685	14.2405	27.1114	1244.67
2002	Shizuishan to the south bank of Hekou Town	55	234.1	349.887	270.397	24.9052	6.05136	21.0385	6.27572	1773.5
2002	Rivers along Yellow and Bohai Sea in Liaodong	56	364.033	185.168	608.952	36.8659	7.32685	14.2405	27.1114	1244.67
2002	Upstream above Yongding River Cetian Reservoir	57	162.605	383.959	248.954	26.821	2.24628	19.3195	7.57338	1696
2002	The Kashgar River	58	96.1237	536.633	310.086	9.32002	6.0762	23.9101	3.91966	1450.33
2002	Hekou Town to the left bank of Longmen	59	140.633	394.584	250.14	25.4402	2.25752	18.6944	4.86062	1690.22
2002	Hulun-lake basin	6	250.129	328.631	282.176	35.1054	4.20231	24.1445	7.77115	1850.67
2002	Own basin	60	184.258	370.822	244.467	23.8178	4.56448	19.0069	4.87401	1751
2002	Yarkant River	61	96.1237	536.633	310.086	9.32002	6.0762	23.9101	3.91966	1450.33
2002	Hotan river	62	201.152	419.844	256.128	12.8409	3.059	23.3826	1.95983	2943.67
2002	Luanhe River Plain and rivers along East Hebei coastal	63	257.261	282.991	399.001	31.3256	4.44193	15.5298	18.6601	1484
2002	The lower plain of the North Sihe River	64	139.945	284.731	267.495	29.3063	5.5228	19.7297	17.6567	2157.33
2002	The right bank above Wuburg	65	140.633	394.584	250.14	25.4402	2.25752	18.6944	4.86062	1690.22
2002	Daqinghe mountain area	66	128.426	344.973	265.072	25.2331	4.99154	19.632	10.8447	1945.22
2002	Daqinghedian West Plain	67	149.041	296.244	259.789	28.0636	6.99755	20.9506	13.8971	2160.83
2002	The small rivers of Cherchen River	68	132.543	460.981	209.329	18.3035	2.69636	21.4048	2.46139	2227.42
2002	Down the riverside to the Shizuishan	69	172.074	414.185	238.273	25.3021	5.07906	20.0422	4.81315	1725.56
2002	Eerqisi River	7	96.1237	536.633	310.086	9.32002	6.0762	23.9101	3.91966	1450.33
2002	Daqinghe Lake East Plain	70	136.121	321.26	235.979	28.7885	2.06515	17.0535	17.6924	1936.83
2002	Shiyang river	71	149.017	426.002	216.463	24.3356	4.19254	20.2327	4.61934	1642.33
2002	Ziya River mountainous area	72	118.843	411.622	232.344	22.6787	1.26827	16.907	7.47449	1618.67
2002	Western Qaidam Basin	73	74.6638	513.623	211.715	18.9507	3.58121	20.9213	3.28186	1490.89
2002	The right bank below Wuburg	74	140.633	394.584	250.14	25.4402	2.25752	18.6944	4.86062	1690.22
2002	Fenhe River	75	87.1965	442.43	275.637	19.5721	0.979518	16.9949	4.74011	1514
2002	Water system of Qinghai Lake	76	63.9338	502.118	162.529	23.7661	2.33372	19.4269	2.96296	1511.17
2002	Black Dragon Harbour and Yun Tung Plain	77	128.208	374.707	281.358	28.0291	4.13614	18.3818	18.2892	1943.44
2002	Upstream above the village hall of Datong River	78	63.9338	502.118	162.529	23.7661	2.33372	19.4269	2.96296	1511.17
2002	Ziya River Plain	79	150.489	380.814	189.051	25.7854	1.55701	16.8191	10.2089	1723.33
2002	Tonghe to Jiamusi main stream interval	8	419.298	204.167	412.052	28.2707	8.75992	11.3104	16.2321	1141.33
2002	Eastern Qaidam Basin	80	79.8444	461.454	151.036	21.4361	1.53299	20.8041	4.03791	1392.67
2002	Dread the horse cheek river	81	152.625	435.161	376.249	25.4402	5.51318	17.2684	11.5743	1685.11
2002	The creeks of the Kriya	82	201.152	419.844	256.128	12.8409	3.059	23.3826	1.95983	2943.67
2002	Clear Water River and Bitter Water River	83	133.047	456.962	216.321	20.4005	5.51743	17.9911	3.33414	1663
2002	the main stream interval below Huayuankou	84	153.693	462.335	469.848	25.2676	7.49126	17.493	12.257	1666
2002	Rivers in Jiaodong area	85	112.381	481.601	372.115	26.5103	8.27812	21.0385	19.4827	1956.67
2002	Xiaoqing River	86	112.381	481.601	372.115	26.5103	8.27812	21.0385	19.4827	1956.67
2002	The Qiangtang Plateau	87	160.716	433.714	221.097	15.706	2.55033	22.5231	2.65252	2426.67
2002	Zhangwei River mountainous area	88	144.23	422.104	344.09	23.1275	3.08031	15.9205	6.66012	1537.56
2002	Lanzhou to the lower riverside	89	133.047	456.962	216.321	20.4005	5.51743	17.9911	3.33414	1663
2002	Downstream below the estuary of the Muleng River	9	419.298	204.167	412.052	28.2707	8.75992	11.3104	16.2321	1141.33
2002	HuangShui	90	63.9338	502.118	162.529	23.7661	2.33372	19.4269	2.96296	1511.17
2002	Jinghe River above Zhangjiashan	91	116.889	442.205	208.416	20.8147	4.20853	16.9754	2.91296	1677.33
2002	Longyang Gorge to Lanzhou mainstream interval	92	63.9338	502.118	162.529	23.7661	2.33372	19.4269	2.96296	1511.17
2002	Upstream of Beiluohe River above Zhuangtou	93	66.2984	477.737	183.315	23.8696	2.36259	16.4968	1.97931	1667.83
2002	Qindanhe River	94	141.101	442.75	421.609	21.7985	3.84196	15.4712	4.88575	1444.67
2002	Dawenhe River	95	112.381	481.601	372.115	26.5103	8.27812	21.0385	19.4827	1956.67
2002	Maqu to Longyang Gorge	96	63.9338	502.118	162.529	23.7661	2.33372	19.4269	2.96296	1511.17
2002	Zhangwei River Plain	97	172.747	411.941	378.316	24.9052	4.13071	15.3833	7.62013	1549.33
2002	Yi-Shuhe River watershed	98	272.862	339.03	362.468	33.1896	10.9744	19.5441	24.9022	1729.5
2002	Upstream of Weihe River above Baoji Gorge	99	116.889	442.205	208.416	20.8147	4.20853	16.9754	2.91296	1677.33
2003	Heilongjiang Main River	1	291.36	237.68	355.144	32.0504	7.04154	19.5002	11.1967	1496
2003	Downstream below Jiangqiao	10	376.768	196.744	357.512	31.771	7.81695	16.9109	12.4012	1342.11
2003	Jindi River and natural Wenyan canal	100	150.733	452.07	387.498	25.5565	6.56263	19.2423	13.1835	1666
2003	East of River	101	108.866	466.536	407.224	26.8134	8.46626	23.1424	20.1354	1956.67
2003	West of River	102	290.766	286.983	343.679	32.3384	9.96745	18.0981	19.2592	1632
2003	Daxia River and Taohe River	103	163.548	369.215	309.491	40.4644	5.78435	19.1241	4.94794	1510
2003	Tongtian River	104	246.743	296.375	295.381	37.1826	4.58557	20.8861	4.26139	2445.78
2003	Rigan Area	105	260.013	326.469	381.589	33.5691	11.6271	21.4985	26.205	1729.5
2003	Longmen to Sanmenxia main stream interval	106	118.978	418.565	275.506	21.9953	2.37855	16.8249	4.16872	1531.78
2003	Weihe River of Xianyang to Tongguan	107	82.1677	409.047	229.373	20.8432	1.23833	17.5663	3.13731	1610
2003	Sanmen Gorge to Xiaolangdi	108	137.968	430.225	322.269	22.0477	2.81925	17.0183	5.14108	1444.67
2003	Heyuan to Maqu	109	163.548	369.215	309.491	40.4644	5.78435	19.1241	4.94794	1510
2003	Harbin to Tonghe	11	350.994	170.908	444.311	28.5939	9.14536	12.4414	14.9801	1141.33
2003	the main stream from Xiaolangdi to Huayuankou	110	137.968	430.225	322.269	22.0477	2.81925	17.0183	5.14108	1444.67
2003	The Chipchap River	111	192.912	400.136	195.936	12.9877	3.38712	25.7209	2.23981	2943.67
2003	The middle canal area	112	260.013	326.469	381.589	33.5691	11.6271	21.4985	26.205	1729.5
2003	Weihe River from Baoji Gorge to Xianyang	113	63.0715	452.746	176.443	24.1425	2.56068	18.1464	2.14181	1667.83
2003	North side of Wangbang interval	114	321.52	247.497	305.769	31.1077	8.30782	14.6976	12.3133	1534.5
2003	YiLuo River	115	136.799	416.425	274.876	23.0951	3.07807	15.8902	4.22775	1540.67
2003	North side of Banghong interval	116	351.4	227.132	322.497	34.1801	10.4678	16.4167	18.9671	1523.78
2003	Upstream above Guangyuanzhaohua	117	165.062	353.674	306.356	40.5343	5.65885	16.9754	4.10402	1614.44
2003	Lixia river area	118	411.16	186.402	355.953	40.3248	14.7879	19.8547	32.2746	1502.33
2003	Ya-lung River	119	292.908	213.173	354.719	49.4022	7.31229	15.2778	6.3619	1469.11
2003	Downstream below Jiamusi	12	350.994	170.908	444.311	28.5939	9.14536	12.4414	14.9801	1141.33
2003	Upstream above Danjiangkou	120	249.929	277.706	367.006	43.9209	6.76037	15.6431	9.2762	1416.39
2003	Upstream above Bihe River	121	268.138	258.571	208.851	30.4793	3.36985	18.7803	3.68576	2445.56
2003	Tangbaihe River	122	317.637	255.356	412.566	35.7162	7.12486	12.6026	17.8805	1357.67
2003	Dadu River	123	222.749	298.701	378.783	47.4995	6.86442	18.7588	6.39209	1450.17
2003	North side above wangjiaba	124	321.52	247.497	305.769	31.1077	8.30782	14.6976	12.3133	1534.5
2003	Gaotian Area	125	430.8	121.896	299.86	39.1203	13.3723	16.9539	25.3349	1598
2003	Rivers in western Tibetan area	126	294.731	291.723	128.577	16.5489	0.0278725	25.1407	0	4437
2003	South side of Banghong interval	127	430.8	121.896	299.86	39.1203	13.3723	16.9539	25.3349	1598
2003	Qingyi River and Minjiang River	128	369.043	155.529	566.181	73.3178	11.8552	14.6332	8.02842	1507.67
2003	Fujiang River	129	261.101	253.426	398.309	56.734	8.27179	17.4051	5.89073	1359
2003	Jimunai River watershed	13	91.0934	508.55	263.294	9.42658	6.74637	26.3011	4.47961	1450.33
2003	Zhimenda to Shigu interval	130	293.364	232.811	298.184	41.1889	5.49119	17.7435	4.77142	2211.08
2003	South side of Wangbang interval	131	361.904	189.368	356.3	36.4494	8.73545	13.0861	18.052	1469.67
2003	The main stream below Guangyuan Zhaohua	132	273.052	215.093	402.001	55.2327	7.56277	16.2663	5.94551	1384.44
2003	The main stream below Danjiangkou	133	317.637	255.356	412.566	35.7162	7.12486	12.6026	17.8805	1357.67
2003	Nujiang above menggu	134	268.138	258.571	208.851	30.4793	3.36985	18.7803	3.68576	2445.56
2003	Qujiang River	135	273.052	215.093	402.001	55.2327	7.56277	16.2663	5.94551	1384.44
2003	Rivers along Yangzte and Chaochuwan	136	474.888	85.6292	377.636	42.2363	12.1654	14.6654	25.9996	1557
2003	South side above wangjiaba	137	317.637	255.356	412.566	35.7162	7.12486	12.6026	17.8805	1357.67
2003	Rivers in Tongnan and Chongming Island	138	411.16	186.402	355.953	40.3248	14.7879	19.8547	32.2746	1502.33
2003	The left bank of Yangtze River from Wuhan to Hukou	139	361.904	189.368	356.3	36.4494	8.73545	13.0861	18.052	1469.67
2003	Ulungur River	14	91.0934	508.55	263.294	9.42658	6.74637	26.3011	4.47961	1450.33
2003	Qingyi River, Shuiyang River and other rivers	140	471.037	87.3574	329.832	41.9744	14.5516	15.9708	31.3284	1580.25
2003	West of Lake and Lake area	141	429.624	107.938	288.622	41.442	15.2934	16.3307	33.8381	1543
2003	Wuyang area	142	391.813	133.737	302.521	42.9957	17.347	21.2085	42.7268	1785.17
2003	The left bank of Yangtze River from Yichang to Wuhan	143	471.84	58.5261	448.003	50.694	10.6038	8.79925	28.2998	1397.17
2003	The main stream from Yibin to Yichang	144	403.983	86.4971	434.2	61.0214	8.83035	11.8097	10.7269	1277.6
2003	Tuojiang River	145	369.079	125.016	512.011	71.9038	10.5956	16.1803	7.80628	1223.67
2003	Huangpu River area	146	391.813	133.737	302.521	42.9957	17.347	21.2085	42.7268	1785.17
2003	Lazi to Paixiang township	147	294.731	291.723	128.577	16.5489	0.0278725	25.1407	0	4437
2003	Upstream above Lazi	148	294.731	291.723	128.577	16.5489	0.0278725	25.1407	0	4437
2003	Downstrean below Paixiang township	149	294.731	291.723	128.577	16.5489	0.0278725	25.1407	0	4437
2003	EMin river	15	91.0934	508.55	263.294	9.42658	6.74637	26.3011	4.47961	1450.33
2003	Huangjiahu area	150	403.633	115.832	290.396	44.0256	17.9433	19.1671	45.4327	1667.78
2003	Qingjiang River	151	405.895	83.8063	457.601	58.8114	9.46335	13.7952	18.5568	1139.83
2003	The right bank of Yangtze River from Chenglingji to Hekou	152	512.985	47.5557	449.823	48.3199	11.1779	10.8298	26.7996	1495.44
2003	Downstream below the Fuchun River Reservoir	153	438.856	68.7066	254.957	42.0006	15.5462	14.5687	34.6198	1563.33
2003	Area surrounding Dongting Lake	154	512.985	47.5557	449.823	48.3199	11.1779	10.8298	26.7996	1495.44
2003	Rivers in East Zhejiang Coastal (including Xiangshan Port)	155	427.272	80.0219	266.146	46.0855	19.1358	15.0844	50.8446	1433
2003	Upstream above the Fuchun River Reservoir	156	475.015	50.3935	316.504	45.2737	14.04	14.2948	35.3659	1493.58
2003	Downstream below Sinan	157	405.883	78.2793	432.743	59.5271	8.02951	12.0332	13.1016	1124.44
2003	Lishui River	158	471.84	58.5261	448.003	50.694	10.6038	8.79925	28.2998	1397.17
2003	Downstream watershed of Yuanjiang River	159	429.664	69.6952	434.218	58.2091	8.92634	10.9588	16.5937	1206.92
2003	The Gurbantunggut Desert	16	91.0934	508.55	263.294	9.42658	6.74637	26.3011	4.47961	1450.33
2003	Raohe River	160	490.996	54.3427	321.125	42.5243	14.4729	14.6762	31.013	1606.22
2003	Area surrounding Poyang Lake	161	522.858	41.5031	348.615	40.7438	12.1415	14.472	21.0972	1692.83
2003	The main stream below Shigu	162	402.709	88.291	418.6	62.4947	8.40835	10.486	5.50702	1369.44
2003	Xiushui	163	512.985	47.5557	449.823	48.3199	11.1779	10.8298	26.7996	1495.44
2003	The Oujiang River below Wenxi	164	427.171	59.2839	284.393	49.8037	15.9385	14.1175	49.6346	1294.33
2003	Xinjiang	165	483.206	48.0609	340.75	47.7264	14.7344	14.3753	41.0229	1426.89
2003	The Oujiang River above Wenxi	166	427.171	59.2839	284.393	49.8037	15.9385	14.1175	49.6346	1294.33
2003	Chishui River	167	394.311	89.8441	428.411	64.4935	8.64026	12.2964	6.0263	1262
2003	Downstream of Ganjiang River below Xiajiang	168	548.141	34.779	446.054	48.9135	11.9716	11.3133	25.4347	1573.17
2003	Downstream watershed of Zishui River	169	501.005	43.9431	438.645	54.2552	11.6168	7.73561	27.0701	1454.33
2003	Rivers in middle area	17	91.0934	508.55	263.294	9.42658	6.74637	26.3011	4.47961	1450.33
2003	Downstream watershed of Xiangjiang River	170	548.141	34.779	446.054	48.9135	11.9716	11.3133	25.4347	1573.17
2003	Upstream of Minjiang	171	483.206	48.0609	340.75	47.7264	14.7344	14.3753	41.0229	1426.89
2003	Upstream watershed of Yuanjiang River	172	452.709	46.1428	390.468	58.0956	12.8674	8.07941	15.0182	1340.78
2003	Fuhe River	173	511.173	32.0804	378.051	48.5469	12.5337	14.0208	36.112	1423.83
2003	Upstream above Sinan	174	419.543	54.6719	344.81	57.0831	6.68493	8.41247	4.24632	1300.33
2003	Upstream of Zishui Riverabove Lengshuijiang	175	476.134	35.6016	394.188	56.6642	16.7202	7.86453	21.4318	1464.33
2003	Ganjiang Dongbei to Xiajiang	176	548.141	34.779	446.054	48.9135	11.9716	11.3133	25.4347	1573.17
2003	Rivers in Eastern Fujian	177	427.171	59.2839	284.393	49.8037	15.9385	14.1175	49.6346	1294.33
2003	Upstream of Ganjiang above Dongbei	178	505.995	35.3773	394.156	53.6529	16.0556	11.136	35.8102	1443.08
2003	Middle and lower reaches of Minjiang River	179	427.071	38.5459	302.64	53.522	12.7411	13.1505	48.4247	1155.67
2003	East Inner Mongolia Plateau	18	193.052	347.553	222.995	30.7935	3.51984	22.53	8.97497	1787
2003	Upstream watershed of Xiangjiang River	180	484.298	34.8695	390.084	58.8637	20.3261	8.16536	28.9367	1466.33
2003	Beipanjiang River	181	419.543	54.6719	344.81	57.0831	6.68493	8.41247	4.24632	1300.33
2003	Downstream below the estuary of Bijiang	182	433.225	42.1186	306.593	53.2078	8.20803	8.31578	6.30152	1507
2003	Liujiang River	183	452.709	46.1428	390.468	58.0956	12.8674	8.07941	15.0182	1340.78
2003	Hongshui River	184	428.561	47.2427	366.38	60.0159	13.4927	8.25131	8.99233	1284
2003	Upstream watershed of Hanjiang River	185	507.658	32.522	379.326	53.4522	17.5351	12.2695	38.7235	1439.33
2003	Nanpan River	186	430.116	45.5346	346.451	57.7465	11.7311	8.2728	8.09539	1358.33
2003	Rivers in Southern Fujian	187	463.849	35.9755	342.258	58.3924	20.1396	10.9588	46.1856	1313
2003	Guihejiang River	188	484.298	34.8695	390.084	58.8637	20.3261	8.16536	28.9367	1466.33
2003	Upstream watershed of Beijiang River	189	532.303	34.3211	424.661	53.6966	17.1604	10.4646	31.6053	1538.89
2003	Mudanjiang River	19	449.289	142.891	403.28	29.9032	9.25657	12.0869	14.8951	1087.83
2003	Yuanjiang River	190	433.225	42.1186	306.593	53.2078	8.20803	8.31578	6.30152	1507
2003	Nujiang below menggu	191	433.225	42.1186	306.593	53.2078	8.20803	8.31578	6.30152	1507
2003	Downstream watershed of Beijing River	193	512.043	32.5558	405.929	55.0407	18.3262	9.84678	27.6524	1522.75
2003	Upstream watershed of Qiuxiangjiang River	194	547.952	29.51	417.669	53.4173	19.9321	11.829	33.8729	1581.17
2003	Lixianjiang River	195	433.225	42.1186	306.593	53.2078	8.20803	8.31578	6.30152	1507
2003	Youjiang River	196	442.244	34.6893	328.162	56.1405	15.0158	8.15462	11.0475	1490.67
2003	Qian Xunjiang and Xijiang River	197	475.944	30.3326	365.803	61.168	24.6808	8.38024	29.87	1472.33
2003	Hanjiang below Bailian and Rivers in Eastern Guangdong	198	463.849	35.9755	342.258	58.3924	20.1396	10.9588	46.1856	1313
2003	Dongjiang Delta	199	500.627	33.4052	381.875	63.2628	27.538	8.76702	43.9465	1470.33
2003	The Erguna main stream	2	291.36	237.68	355.144	32.0504	7.04154	19.5002	11.1967	1496
2003	Sankhakou to Harbin	20	449.289	142.891	403.28	29.9032	9.25657	12.0869	14.8951	1087.83
2003	Northwest River Delta	200	500.627	33.4052	381.875	63.2628	27.538	8.76702	43.9465	1470.33
2003	Panlong river	201	442.244	34.6893	328.162	56.1405	15.0158	8.15462	11.0475	1490.67
2003	Zuojiang River and the main stream of Yujiang River	202	442.244	34.6893	328.162	56.1405	15.0158	8.15462	11.0475	1490.67
2003	Downstream watershed of Qiuxiangjiang River	203	500.627	33.4052	381.875	63.2628	27.538	8.76702	43.9465	1470.33
2003	Rivers in Southern Guangxi	204	475.944	30.3326	365.803	61.168	24.6808	8.38024	29.87	1472.33
2003	Rivers in Western Guangdong	205	475.944	30.3326	365.803	61.168	24.6808	8.38024	29.87	1472.33
2003	Hainan island	206	527.32	88.0683	304.323	52.4746	31.3245	5.35046	53.2135	891.667
2003	Luanhe river mountains	207	212.446	264.536	321.501	32.3908	6.40307	22.0787	15.4529	1854.25
2003	Taklimakan desert	208	91.0934	508.55	263.294	9.42658	6.74637	26.3011	4.47961	1450.33
2003	Rivers in SouthernTibetan	209	294.731	291.723	128.577	16.5489	0.0278725	25.1407	0	4437
2003	Upstream above the estuary of Muleng River	21	449.289	142.891	403.28	29.9032	9.25657	12.0869	14.8951	1087.83
2003	The Irrawaddy River	210	363.978	166.921	217.585	34.8783	4.11795	16.7282	3.15076	2972
2003	Ebi Lake drainage system	22	91.0934	508.55	263.294	9.42658	6.74637	26.3011	4.47961	1450.33
2003	Downstream below Fengman	23	547.584	114.873	362.248	31.2124	9.36779	11.7323	14.8101	1034.33
2003	The Urijmuren River	24	389.655	209.663	314.113	33.3596	7.15275	19.1456	11.1117	1442.5
2003	Pai basin	25	91.0934	508.55	263.294	9.42658	6.74637	26.3011	4.47961	1450.33
2003	Ili River	26	91.0934	508.55	263.294	9.42658	6.74637	26.3011	4.47961	1450.33
2003	Suifen River	27	449.289	142.891	403.28	29.9032	9.25657	12.0869	14.8951	1087.83
2003	Rivers in eastern area	28	91.0934	508.55	263.294	9.42658	6.74637	26.3011	4.47961	1450.33
2003	The Selamuren River and the Laha River	29	237.454	287.02	330.463	32.9581	6.0173	20.2415	14.7283	1606.22
2003	Upstream above Nielki	3	291.36	237.68	355.144	32.0504	7.04154	19.5002	11.1967	1496
2003	Lower reaches of the Xiliao River (below Sujiapu)	30	368.523	195.093	391.208	34.6688	8.43924	17.9853	16.1528	1376.56
2003	East Liaohe River	31	368.523	195.093	391.208	34.6688	8.43924	17.9853	16.1528	1376.56
2003	Upstream above Fengman	32	408.279	150.578	450.653	32.3646	9.84178	13.2795	18.675	1140.11
2003	Dooman River	33	449.289	142.891	403.28	29.9032	9.25657	12.0869	14.8951	1087.83
2003	Turpan Basin	34	91.0934	508.55	263.294	9.42658	6.74637	26.3011	4.47961	1450.33
2003	Hami basin	35	91.0934	508.55	263.294	9.42658	6.74637	26.3011	4.47961	1450.33
2003	Upstream above the estuary of the Liu River	36	368.523	195.093	391.208	34.6688	8.43924	17.9853	16.1528	1376.56
2003	Western Inner Mongolia Plateau	37	156.48	372.651	240.919	27.1276	2.67307	21.2514	7.33353	1696
2003	Kaikong River	38	91.0934	508.55	263.294	9.42658	6.74637	26.3011	4.47961	1450.33
2003	Kumutage Desert	39	68.1189	509.397	217.1	17.9105	5.18529	23.0779	3.26963	1540
2003	Nierki to Jiangqiao	4	291.36	237.68	355.144	32.0504	7.04154	19.5002	11.1967	1496
2003	Shule River	40	70.898	486.889	208.528	19.1674	4.08141	23.0134	3.76501	1490.89
2003	Heihe River	41	117.776	418.856	209.423	27.8608	3.47853	23.0994	4.74289	1624.33
2003	Downstream below the estuary of the Liu River	42	278.992	235.203	405.689	36.3971	7.97496	21.1118	16.8241	1547.67
2003	Rivers along the western part of Bohai Sea	43	237.454	287.02	330.463	32.9581	6.0173	20.2415	14.7283	1606.22
2003	Weigan River Basin	44	91.0934	508.55	263.294	9.42658	6.74637	26.3011	4.47961	1450.33
2003	Upstream above the estuary of the Hun River	45	436.921	140.413	453.824	34.2499	10.19	13.6985	20.5225	1139.5
2003	Huihe River	46	326.258	165.953	545.4	37.2873	11.0122	15.6646	26.2349	1244.67
2003	Aksu river	47	91.0934	508.55	263.294	9.42658	6.74637	26.3011	4.47961	1450.33
2003	Hexi desert area	48	161.888	390.016	243.149	25.5914	5.55472	22.0465	4.21303	1725.56
2003	Shizuishan to the north bank of Hekou Town	49	231.726	304.452	265.977	35.5068	4.93772	26.5589	7.41327	1850.67
2003	Hailaer River	5	231.726	304.452	265.977	35.5068	4.93772	26.5589	7.41327	1850.67
2003	Taizi River and Daliao River trunk stream	50	326.258	165.953	545.4	37.2873	11.0122	15.6646	26.2349	1244.67
2003	North Sanhe Mountains	51	135.305	277.677	230.915	29.6413	4.20781	21.7027	19.2712	2157.33
2003	The main stream of Tarim River	52	91.0934	508.55	263.294	9.42658	6.74637	26.3011	4.47961	1450.33
2003	Yongding River Cetian Reservoir to Sanjiadian	53	151.715	328.759	254.343	28.0179	3.8949	22.8362	9.90683	1921.58
2003	Downstream below the estuary of the Hunjiang River	54	326.258	165.953	545.4	37.2873	11.0122	15.6646	26.2349	1244.67
2003	Shizuishan to the south bank of Hekou Town	55	220.259	329.902	279.27	25.1899	6.51998	23.1424	5.28971	1773.5
2003	Rivers along Yellow and Bohai Sea in Liaodong	56	326.258	165.953	545.4	37.2873	11.0122	15.6646	26.2349	1244.67
2003	Upstream above Yongding River Cetian Reservoir	57	156.48	372.651	240.919	27.1276	2.67307	21.2514	7.33353	1696
2003	The Kashgar River	58	91.0934	508.55	263.294	9.42658	6.74637	26.3011	4.47961	1450.33
2003	Hekou Town to the left bank of Longmen	59	132.02	374.182	241.575	25.7311	2.47146	20.5638	4.56263	1690.22
2003	Hulun-lake basin	6	231.726	304.452	265.977	35.5068	4.93772	26.5589	7.41327	1850.67
2003	Own basin	60	173.839	351.684	246.84	24.0901	4.8457	20.9076	4.2678	1751
2003	Yarkant River	61	91.0934	508.55	263.294	9.42658	6.74637	26.3011	4.47961	1450.33
2003	Hotan river	62	192.912	400.136	195.936	12.9877	3.38712	25.7209	2.23981	2943.67
2003	Luanhe River Plain and rivers along East Hebei coastal	63	240.318	278.304	362.707	31.6838	6.55709	17.0828	18.3858	1484
2003	The lower plain of the North Sihe River	64	135.305	277.677	230.915	29.6413	4.20781	21.7027	19.2712	2157.33
2003	The right bank above Wuburg	65	132.02	374.182	241.575	25.7311	2.47146	20.5638	4.56263	1690.22
2003	Daqinghe mountain area	66	125.045	336.862	250.464	25.5216	3.5473	21.5952	10.738	1945.22
2003	Daqinghedian West Plain	67	145.899	293.869	237.313	28.3845	4.83119	23.0457	14.0817	2160.83
2003	The small rivers of Cherchen River	68	126.856	438.097	188.54	18.5127	3.06803	23.5452	2.82375	2227.42
2003	Down the riverside to the Shizuishan	69	161.888	390.016	243.149	25.5914	5.55472	22.0465	4.21303	1725.56
2003	Eerqisi River	7	91.0934	508.55	263.294	9.42658	6.74637	26.3011	4.47961	1450.33
2003	Daqinghe Lake East Plain	70	134.248	317.973	199.066	29.1176	2.5315	18.7588	20.0934	1936.83
2003	Shiyang river	71	140.53	402.98	230.208	24.6138	4.63446	22.256	4.34871	1642.33
2003	Ziya River mountainous area	72	118.857	406.75	228.39	22.938	1.54074	18.5977	7.29366	1618.67
2003	Western Qaidam Basin	73	70.898	486.889	208.528	19.1674	4.08141	23.0134	3.76501	1490.89
2003	The right bank below Wuburg	74	132.02	374.182	241.575	25.7311	2.47146	20.5638	4.56263	1690.22
2003	Fenhe River	75	83.3367	422.846	276.766	19.7958	0.979518	18.6944	4.05064	1514
2003	Water system of Qinghai Lake	76	60.8003	476.059	181.145	24.0378	2.74893	21.3696	3.4077	1511.17
2003	Black Dragon Harbour and Yun Tung Plain	77	125.787	367.494	268.452	28.3496	4.50976	20.22	20.1074	1943.44
2003	Upstream above the village hall of Datong River	78	60.8003	476.059	181.145	24.0378	2.74893	21.3696	3.4077	1511.17
2003	Ziya River Plain	79	154.378	390.654	180.013	26.0802	2.10197	18.501	10.5367	1723.33
2003	Tonghe to Jiamusi main stream interval	8	350.994	170.908	444.311	28.5939	9.14536	12.4414	14.9801	1141.33
2003	Eastern Qaidam Basin	80	76.4562	441.872	191.385	21.6811	1.87365	22.8845	4.75576	1392.67
2003	Dread the horse cheek river	81	151.948	431.598	318.336	25.7311	5.07574	18.9952	12.3012	1685.11
2003	The creeks of the Kriya	82	192.912	400.136	195.936	12.9877	3.38712	25.7209	2.23981	2943.67
2003	Clear Water River and Bitter Water River	83	126.968	432.798	231.734	20.6337	5.86323	19.7903	2.6129	1663
2003	the main stream interval below Huayuankou	84	150.733	452.07	387.498	25.5565	6.56263	19.2423	13.1835	1666
2003	Rivers in Jiaodong area	85	108.866	466.536	407.224	26.8134	8.46626	23.1424	20.1354	1956.67
2003	Xiaoqing River	86	108.866	466.536	407.224	26.8134	8.46626	23.1424	20.1354	1956.67
2003	The Qiangtang Plateau	87	154.094	414.048	194.419	15.8855	2.88263	24.7754	3.07846	2426.67
2003	Zhangwei River mountainous area	88	143.438	417.035	274.85	23.3919	2.58016	17.5126	6.93962	1537.56
2003	Lanzhou to the lower riverside	89	126.968	432.798	231.734	20.6337	5.86323	19.7903	2.6129	1663
2003	Downstream below the estuary of the Muleng River	9	350.994	170.908	444.311	28.5939	9.14536	12.4414	14.9801	1141.33
2003	HuangShui	90	60.8003	476.059	181.145	24.0378	2.74893	21.3696	3.4077	1511.17
2003	Jinghe River above Zhangjiashan	91	111.645	420.281	215.149	21.0527	4.40787	18.6729	2.48326	1677.33
2003	Longyang Gorge to Lanzhou mainstream interval	92	60.8003	476.059	181.145	24.0378	2.74893	21.3696	3.4077	1511.17
2003	Upstream of Beiluohe River above Zhuangtou	93	63.0715	452.746	176.443	24.1425	2.56068	18.1464	2.14181	1667.83
2003	Qindanhe River	94	137.968	430.225	322.269	22.0477	2.81925	17.0183	5.14108	1444.67
2003	Dawenhe River	95	108.866	466.536	407.224	26.8134	8.46626	23.1424	20.1354	1956.67
2003	Maqu to Longyang Gorge	96	60.8003	476.059	181.145	24.0378	2.74893	21.3696	3.4077	1511.17
2003	Zhangwei River Plain	97	173.488	414.129	273.892	25.1899	3.38048	16.9216	8.3841	1549.33
2003	Yi-Shuhe River watershed	98	260.013	326.469	381.589	33.5691	11.6271	21.4985	26.205	1729.5
2003	Upstream of Weihe River above Baoji Gorge	99	111.645	420.281	215.149	21.0527	4.40787	18.6729	2.48326	1677.33
2004	Heilongjiang Main River	1	285.023	232.835	361.368	31.45	7.42465	21.2729	10.274	1496
2004	Downstream below Jiangqiao	10	332.661	185.148	388.885	31.176	8.87284	18.4482	11.6103	1342.11
2004	Jindi River and natural Wenyan canal	100	150.334	450.18	374.21	25.0778	6.47691	20.9916	13.2134	1666
2004	East of River	101	107.888	462.347	409.015	26.3111	8.25886	25.2462	20.5759	1956.67
2004	West of River	102	273.019	281.24	343.927	31.7327	9.5849	19.7434	18.5754	1632
2004	Daxia River and Taohe River	103	160.321	378.801	294.706	39.7065	5.67935	20.8627	5.07427	1510
2004	Tongtian River	104	234.854	286.972	277.72	36.4862	4.77141	22.7849	4.36969	2445.78
2004	Rigan Area	105	243.8	317.245	395.525	32.9403	11.5952	23.4529	25.9457	1729.5
2004	Longmen to Sanmenxia main stream interval	106	120.266	424.746	273.397	21.5834	2.48821	18.3545	4.35118	1531.78
2004	Weihe River of Xianyang to Tongguan	107	84.0097	418.113	240.394	20.4528	1.38482	19.1632	3.60129	1610
2004	Sanmen Gorge to Xiaolangdi	108	138.46	432.468	311.578	21.6348	2.88862	18.5655	5.41124	1444.67
2004	Heyuan to Maqu	109	160.321	378.801	294.706	39.7065	5.67935	20.8627	5.07427	1510
2004	Harbin to Tonghe	11	342.574	166.808	439.41	28.0584	9.21257	13.5725	12.9215	1141.33
2004	the main stream from Xiaolangdi to Huayuankou	110	138.46	432.468	311.578	21.6348	2.88862	18.5655	5.41124	1444.67
2004	The Chipchap River	111	180.585	384.039	180.86	12.7445	3.473	28.0591	1.87059	2943.67
2004	The middle canal area	112	243.8	317.245	395.525	32.9403	11.5952	23.4529	25.9457	1729.5
2004	Weihe River from Baoji Gorge to Xianyang	113	66.0266	476.894	185.106	23.6903	2.20561	19.7961	2.17241	1667.83
2004	North side of Wangbang interval	114	302.238	245.234	292.329	30.525	7.57459	16.0338	11.205	1534.5
2004	YiLuo River	115	138.329	423.658	268.22	22.6625	3.19118	17.3348	4.04102	1540.67
2004	North side of Banghong interval	116	328.063	220.871	322.231	33.5399	10.0269	17.9091	17.9085	1523.78
2004	Upstream above Guangyuanzhaohua	117	162.803	367.99	304.152	39.7751	5.74465	18.5186	4.1363	1614.44
2004	Lixia river area	118	379.711	172.144	382.035	39.5695	14.9316	21.6597	31.3155	1502.33
2004	Ya-lung River	119	284.377	210.928	346.904	48.4769	7.41915	16.6667	6.37289	1469.11
2004	Downstream below Jiamusi	12	342.574	166.808	439.41	28.0584	9.21257	13.5725	12.9215	1141.33
2004	Upstream above Danjiangkou	120	245.791	284.341	361.428	43.0982	7.05984	17.0652	8.84144	1416.39
2004	Upstream above Bihe River	121	256.183	250.533	206.895	29.9084	3.1449	20.4876	3.68486	2445.56
2004	Tangbaihe River	122	311.591	254.548	381.164	35.0473	6.69248	13.7483	16.0658	1357.67
2004	Dadu River	123	216.395	295.959	355.471	46.6098	7.15711	20.4642	6.55454	1450.17
2004	North side above wangjiaba	124	302.238	245.234	292.329	30.525	7.57459	16.0338	11.205	1534.5
2004	Gaotian Area	125	395.704	112.299	313.644	38.3876	12.6929	18.4951	23.9373	1598
2004	Rivers in western Tibetan area	126	271.773	268.999	122.218	16.2389	0	27.4262	0	4437
2004	South side of Banghong interval	127	395.704	112.299	313.644	38.3876	12.6929	18.4951	23.9373	1598
2004	Qingyi River and Minjiang River	128	356.357	150.183	542.245	71.9446	12.8227	15.9635	8.06409	1507.67
2004	Fujiang River	129	255.895	262.548	403.069	55.6714	9.09556	18.9874	6.22863	1359
2004	Jimunai River watershed	13	89.3967	499.078	239.502	9.25001	6.94599	28.6921	3.74118	1450.33
2004	Zhimenda to Shigu interval	130	281.226	225.446	290.733	40.4174	5.56436	19.3566	4.77967	2211.08
2004	South side of Wangbang interval	131	344.96	187.183	335.86	35.7667	7.94639	14.2757	16.2302	1469.67
2004	The main stream below Guangyuan Zhaohua	132	267.796	217.488	411.022	54.1982	8.75007	17.745	6.26774	1384.44
2004	The main stream below Danjiangkou	133	311.591	254.548	381.164	35.0473	6.69248	13.7483	16.0658	1357.67
2004	Nujiang above menggu	134	256.183	250.533	206.895	29.9084	3.1449	20.4876	3.68486	2445.56
2004	Qujiang River	135	267.796	217.488	411.022	54.1982	8.75007	17.745	6.26774	1384.44
2004	Rivers along Yangzte and Chaochuwan	136	453.788	80.3032	369.081	41.4452	11.1608	15.9986	23.7849	1557
2004	South side above wangjiaba	137	311.591	254.548	381.164	35.0473	6.69248	13.7483	16.0658	1357.67
2004	Rivers in Tongnan and Chongming Island	138	379.711	172.144	382.035	39.5695	14.9316	21.6597	31.3155	1502.33
2004	The left bank of Yangtze River from Wuhan to Hukou	139	344.96	187.183	335.86	35.7667	7.94639	14.2757	16.2302	1469.67
2004	Ulungur River	14	89.3967	499.078	239.502	9.25001	6.94599	28.6921	3.74118	1450.33
2004	Qingyi River, Shuiyang River and other rivers	140	450.819	82.1287	327.898	41.1883	13.2395	17.4227	30.1537	1580.25
2004	West of Lake and Lake area	141	403.312	100.994	295.16	40.6658	14.1302	17.8153	33.2102	1543
2004	Wuyang area	142	357.282	122.515	299.595	42.1903	14.3515	23.1365	41.2416	1785.17
2004	The left bank of Yangtze River from Yichang to Wuhan	143	465.287	57.4762	425.268	49.7445	10.551	9.59918	23.7484	1397.17
2004	The main stream from Yibin to Yichang	144	392.868	84.0766	437.632	59.8784	9.42665	12.8833	10.2324	1277.6
2004	Tuojiang River	145	359.755	121.58	518.015	70.557	12.2814	17.6512	8.28608	1223.67
2004	Huangpu River area	146	357.282	122.515	299.595	42.1903	14.3515	23.1365	41.2416	1785.17
2004	Lazi to Paixiang township	147	271.773	268.999	122.218	16.2389	0	27.4262	0	4437
2004	Upstream above Lazi	148	271.773	268.999	122.218	16.2389	0	27.4262	0	4437
2004	Downstrean below Paixiang township	149	271.773	268.999	122.218	16.2389	0	27.4262	0	4437
2004	EMin river	15	89.3967	499.078	239.502	9.25001	6.94599	28.6921	3.74118	1450.33
2004	Huangjiahu area	150	377.698	107.805	285.794	43.201	15.236	20.9096	44.7464	1667.78
2004	Qingjiang River	151	396.778	82.0297	458.355	57.7098	10.215	15.0493	17.3944	1139.83
2004	The right bank of Yangtze River from Chenglingji to Hekou	152	507.971	46.828	425.549	47.4149	10.5565	11.8144	22.827	1495.44
2004	Downstream below the Fuchun River Reservoir	153	415.113	65.4196	251.723	41.2139	13.7296	15.8932	34.1576	1563.33
2004	Area surrounding Dongting Lake	154	507.971	46.828	425.549	47.4149	10.5565	11.8144	22.827	1495.44
2004	Rivers in East Zhejiang Coastal (including Xiangshan Port)	155	418.528	78.3842	258.192	45.2223	17.0049	16.4557	51.7562	1433
2004	Upstream above the Fuchun River Reservoir	156	479.174	50.2198	305.552	44.4258	12.5878	15.5943	34.5624	1493.58
2004	Downstream below Sinan	157	395.88	76.4447	438.714	58.4121	8.7891	13.1271	12.3628	1124.44
2004	Lishui River	158	465.287	57.4762	425.268	49.7445	10.551	9.59918	23.7484	1397.17
2004	Downstream watershed of Yuanjiang River	159	421.953	68.301	435.939	57.1188	9.69484	11.955	14.5762	1206.92
2004	The Gurbantunggut Desert	16	89.3967	499.078	239.502	9.25001	6.94599	28.6921	3.74118	1450.33
2004	Raohe River	160	474.522	52.1236	309.852	41.7278	12.6755	16.0104	29.7665	1606.22
2004	Area surrounding Poyang Lake	161	502.519	38.9933	335.683	39.9806	10.5108	15.7877	18.7717	1692.83
2004	The main stream below Shigu	162	390.261	85.4412	423.816	61.3242	8.90106	11.4393	5.45782	1369.44
2004	Xiushui	163	507.971	46.828	425.549	47.4149	10.5565	11.8144	22.827	1495.44
2004	The Oujiang River below Wenxi	164	455.83	61.4463	275.422	48.8709	14.6649	15.4009	50.3531	1294.33
2004	Xinjiang	165	501.667	49.4747	325.652	46.8325	13.299	15.6822	40.5635	1426.89
2004	The Oujiang River above Wenxi	166	455.83	61.4463	275.422	48.8709	14.6649	15.4009	50.3531	1294.33
2004	Chishui River	167	383.484	87.3252	441.309	63.2855	9.61082	13.4142	6.22038	1262
2004	Downstream of Ganjiang River below Xiajiang	168	546.756	34.7008	426.862	47.9973	11.4897	12.3418	21.1002	1573.17
2004	Downstream watershed of Zishui River	169	500.171	43.87	427.613	53.239	12.412	8.43884	21.2161	1454.33
2004	Rivers in middle area	17	89.3967	499.078	239.502	9.25001	6.94599	28.6921	3.74118	1450.33
2004	Downstream watershed of Xiangjiang River	170	546.756	34.7008	426.862	47.9973	11.4897	12.3418	21.1002	1573.17
2004	Upstream of Minjiang	171	501.667	49.4747	325.652	46.8325	13.299	15.6822	40.5635	1426.89
2004	Upstream watershed of Yuanjiang River	172	446.22	45.3302	389.447	57.0075	13.3012	8.8139	13.0292	1340.78
2004	Fuhe River	173	543.236	35.02	359.382	47.6376	11.4461	15.2954	34.9672	1423.83
2004	Upstream above Sinan	174	407.213	53.0704	364.602	56.014	6.94022	9.17724	4.15469	1300.33
2004	Upstream of Zishui Riverabove Lengshuijiang	175	472.288	35.3579	384.454	55.6029	16.9831	8.57949	18.394	1464.33
2004	Ganjiang Dongbei to Xiajiang	176	546.756	34.7008	426.862	47.9973	11.4897	12.3418	21.1002	1573.17
2004	Rivers in Eastern Fujian	177	455.83	61.4463	275.422	48.8709	14.6649	15.4009	50.3531	1294.33
2004	Upstream of Ganjiang above Dongbei	178	519.457	36.6713	382.651	52.648	15.5575	12.1484	33.8799	1443.08
2004	Middle and lower reaches of Minjiang River	179	493.132	44.5084	292.651	52.5195	12.3249	14.346	48.95	1155.67
2004	East Inner Mongolia Plateau	18	190.164	342.832	234.756	30.2167	3.84247	24.5781	8.98303	1787
2004	Upstream watershed of Xiangjiang River	180	478.587	34.497	384.379	57.7612	20.2973	8.90767	27.0523	1466.33
2004	Beipanjiang River	181	407.213	53.0704	364.602	56.014	6.94022	9.17724	4.15469	1300.33
2004	Downstream below the estuary of Bijiang	182	420.342	40.866	329.771	52.2112	7.94322	9.07176	6.0096	1507
2004	Liujiang River	183	446.22	45.3302	389.447	57.0075	13.3012	8.8139	13.0292	1340.78
2004	Hongshui River	184	419.245	46.0603	370.364	58.8918	13.7457	9.00143	8.9358	1284
2004	Upstream watershed of Hanjiang River	185	525.885	34.2717	367.664	52.451	16.606	13.3849	38.1011	1439.33
2004	Nanpan River	186	419.611	44.3289	356.833	56.6649	11.8116	9.02487	7.9604	1358.33
2004	Rivers in Southern Fujian	187	492.158	38.6417	338.44	57.2987	19.6253	11.955	46.6596	1313
2004	Guihejiang River	188	478.587	34.497	384.379	57.7612	20.2973	8.90767	27.0523	1466.33
2004	Upstream watershed of Beijiang River	189	528.232	34.0589	412.651	52.6908	16.635	11.4159	28.8565	1538.89
2004	Mudanjiang River	19	385.255	128.291	441.664	29.3431	10.4909	13.1857	13.6022	1087.83
2004	Yuanjiang River	190	420.342	40.866	329.771	52.2112	7.94322	9.07176	6.0096	1507
2004	Nujiang below menggu	191	420.342	40.866	329.771	52.2112	7.94322	9.07176	6.0096	1507
2004	Downstream watershed of Beijing River	193	507.275	32.2556	394.812	54.0098	17.8648	10.7419	25.5353	1522.75
2004	Upstream watershed of Qiuxiangjiang River	194	542.262	29.1533	405.17	52.4167	18.7465	12.9044	32.6767	1581.17
2004	Lixianjiang River	195	420.342	40.866	329.771	52.2112	7.94322	9.07176	6.0096	1507
2004	Youjiang River	196	432.374	33.8559	335.533	55.089	14.7487	8.89595	10.7907	1490.67
2004	Qian Xunjiang and Xijiang River	197	467.794	29.8105	362.762	60.0223	24.2399	9.14208	29.9705	1472.33
2004	Hanjiang below Bailian and Rivers in Eastern Guangdong	198	492.158	38.6417	338.44	57.2987	19.6253	11.955	46.6596	1313
2004	Dongjiang Delta	199	491.184	32.7751	384.229	62.0779	26.9257	9.56402	44.3691	1470.33
2004	The Erguna main stream	2	285.023	232.835	361.368	31.45	7.42465	21.2729	10.274	1496
2004	Sankhakou to Harbin	20	385.255	128.291	441.664	29.3431	10.4909	13.1857	13.6022	1087.83
2004	Northwest River Delta	200	491.184	32.7751	384.229	62.0779	26.9257	9.56402	44.3691	1470.33
2004	Panlong river	201	432.374	33.8559	335.533	55.089	14.7487	8.89595	10.7907	1490.67
2004	Zuojiang River and the main stream of Yujiang River	202	432.374	33.8559	335.533	55.089	14.7487	8.89595	10.7907	1490.67
2004	Downstream watershed of Qiuxiangjiang River	203	491.184	32.7751	384.229	62.0779	26.9257	9.56402	44.3691	1470.33
2004	Rivers in Southern Guangxi	204	467.794	29.8105	362.762	60.0223	24.2399	9.14208	29.9705	1472.33
2004	Rivers in Western Guangdong	205	467.794	29.8105	362.762	60.0223	24.2399	9.14208	29.9705	1472.33
2004	Hainan island	206	459.59	76.7568	236.961	51.4917	29.1345	5.83687	58.2897	891.667
2004	Luanhe river mountains	207	209.945	256.993	318.63	31.7841	5.71814	24.0859	15.3971	1854.25
2004	Taklimakan desert	208	89.3967	499.078	239.502	9.25001	6.94599	28.6921	3.74118	1450.33
2004	Rivers in SouthernTibetan	209	271.773	268.999	122.218	16.2389	0	27.4262	0	4437
2004	Upstream above the estuary of Muleng River	21	385.255	128.291	441.664	29.3431	10.4909	13.1857	13.6022	1087.83
2004	The Irrawaddy River	210	346.058	154.933	225.995	34.2251	3.97161	18.249	3.0048	2972
2004	Ebi Lake drainage system	22	89.3967	499.078	239.502	9.25001	6.94599	28.6921	3.74118	1450.33
2004	Downstream below Fengman	23	427.937	89.7735	443.918	30.6278	11.7692	12.7989	14.2828	1034.33
2004	The Urijmuren River	24	327.704	194.318	363.622	32.7348	8.70297	20.8861	10.9546	1442.5
2004	Pai basin	25	89.3967	499.078	239.502	9.25001	6.94599	28.6921	3.74118	1450.33
2004	Ili River	26	89.3967	499.078	239.502	9.25001	6.94599	28.6921	3.74118	1450.33
2004	Suifen River	27	385.255	128.291	441.664	29.3431	10.4909	13.1857	13.6022	1087.83
2004	Rivers in eastern area	28	89.3967	499.078	239.502	9.25001	6.94599	28.6921	3.74118	1450.33
2004	The Selamuren River and the Laha River	29	240.812	286.56	333.35	32.3408	5.46518	22.0816	15.17	1606.22
2004	Upstream above Nielki	3	285.023	232.835	361.368	31.45	7.42465	21.2729	10.274	1496
2004	Lower reaches of the Xiliao River (below Sujiapu)	30	332.506	187.551	419.261	34.0195	8.70552	19.6203	16.4844	1376.56
2004	East Liaohe River	31	332.506	187.551	419.261	34.0195	8.70552	19.6203	16.4844	1376.56
2004	Upstream above Fengman	32	370.873	143.533	471.289	31.7584	9.89747	14.4867	18.2494	1140.11
2004	Dooman River	33	385.255	128.291	441.664	29.3431	10.4909	13.1857	13.6022	1087.83
2004	Turpan Basin	34	89.3967	499.078	239.502	9.25001	6.94599	28.6921	3.74118	1450.33
2004	Hami basin	35	89.3967	499.078	239.502	9.25001	6.94599	28.6921	3.74118	1450.33
2004	Upstream above the estuary of the Liu River	36	332.506	187.551	419.261	34.0195	8.70552	19.6203	16.4844	1376.56
2004	Western Inner Mongolia Plateau	37	154.822	370.862	251.088	26.6195	2.9224	23.1834	7.64585	1696
2004	Kaikong River	38	89.3967	499.078	239.502	9.25001	6.94599	28.6921	3.74118	1450.33
2004	Kumutage Desert	39	68.7853	521.781	206.339	17.575	4.83491	25.1759	2.92746	1540
2004	Nierki to Jiangqiao	4	285.023	232.835	361.368	31.45	7.42465	21.2729	10.274	1496
2004	Shule River	40	71.3343	495.099	193.792	18.8084	3.72044	25.1056	3.6333	1490.89
2004	Heihe River	41	117.359	428.361	208.4	27.3389	3.28401	25.1993	4.9284	1624.33
2004	Downstream below the estuary of the Liu River	42	284.791	236.439	406.933	35.7153	7.17366	23.031	17.5851	1547.67
2004	Rivers along the western part of Bohai Sea	43	240.812	286.56	333.35	32.3408	5.46518	22.0816	15.17	1606.22
2004	Weigan River Basin	44	89.3967	499.078	239.502	9.25001	6.94599	28.6921	3.74118	1450.33
2004	Upstream above the estuary of the Hun River	45	385.023	131.895	487.228	33.6084	10.2399	14.9438	20.9133	1139.5
2004	Huihe River	46	342.109	174.016	530.539	36.5889	8.7106	17.0887	27.5438	1244.67
2004	Aksu river	47	89.3967	499.078	239.502	9.25001	6.94599	28.6921	3.74118	1450.33
2004	Hexi desert area	48	162.186	400.77	244.413	25.1121	5.06226	24.0507	3.92415	1725.56
2004	Shizuishan to the north bank of Hekou Town	49	227.472	298.863	283.327	34.8417	5.63672	28.9734	7.62647	1850.67
2004	Hailaer River	5	227.472	298.863	283.327	34.8417	5.63672	28.9734	7.62647	1850.67
2004	Taizi River and Daliao River trunk stream	50	342.109	174.016	530.539	36.5889	8.7106	17.0887	27.5438	1244.67
2004	North Sanhe Mountains	51	128.438	267.51	238.019	29.0862	3.83816	23.6756	17.3756	2157.33
2004	The main stream of Tarim River	52	89.3967	499.078	239.502	9.25001	6.94599	28.6921	3.74118	1450.33
2004	Yongding River Cetian Reservoir to Sanjiadian	53	145.453	320.219	256.934	27.4931	3.81105	24.9122	9.754	1921.58
2004	Downstream below the estuary of the Hunjiang River	54	342.109	174.016	530.539	36.5889	8.7106	17.0887	27.5438	1244.67
2004	Shizuishan to the south bank of Hekou Town	55	219.193	328.912	280.031	24.7181	6.23147	25.2462	4.82935	1773.5
2004	Rivers along Yellow and Bohai Sea in Liaodong	56	342.109	174.016	530.539	36.5889	8.7106	17.0887	27.5438	1244.67
2004	Upstream above Yongding River Cetian Reservoir	57	154.822	370.862	251.088	26.6195	2.9224	23.1834	7.64585	1696
2004	The Kashgar River	58	89.3967	499.078	239.502	9.25001	6.94599	28.6921	3.74118	1450.33
2004	Hekou Town to the left bank of Longmen	59	131.83	378.363	254.705	25.2491	2.80212	22.4333	4.94301	1690.22
2004	Hulun-lake basin	6	227.472	298.863	283.327	34.8417	5.63672	28.9734	7.62647	1850.67
2004	Own basin	60	174.088	355.709	252.366	23.6389	4.71677	22.8083	3.96326	1751
2004	Yarkant River	61	89.3967	499.078	239.502	9.25001	6.94599	28.6921	3.74118	1450.33
2004	Hotan river	62	180.585	384.039	180.86	12.7445	3.473	28.0591	1.87059	2943.67
2004	Luanhe River Plain and rivers along East Hebei coastal	63	247.482	280.409	358.362	31.0903	5.37941	18.6358	18.9417	1484
2004	The lower plain of the North Sihe River	64	128.438	267.51	238.019	29.0862	3.83816	23.6756	17.3756	2157.33
2004	The right bank above Wuburg	65	131.83	378.363	254.705	25.2491	2.80212	22.4333	4.94301	1690.22
2004	Daqinghe mountain area	66	118.113	327.338	248.136	25.0436	3.2025	23.5584	10.4632	1945.22
2004	Daqinghedian West Plain	67	135.099	277.546	230.328	27.8528	4.26262	25.1407	13.209	2160.83
2004	The small rivers of Cherchen River	68	121.444	438.574	175.898	18.166	2.79033	25.6857	2.72498	2227.42
2004	Down the riverside to the Shizuishan	69	162.186	400.77	244.413	25.1121	5.06226	24.0507	3.92415	1725.56
2004	Eerqisi River	7	89.3967	499.078	239.502	9.25001	6.94599	28.6921	3.74118	1450.33
2004	Daqinghe Lake East Plain	70	133.986	317.121	219.794	28.5723	2.51873	20.4642	18.0241	1936.83
2004	Shiyang river	71	140.748	411.011	225.484	24.1528	4.16956	24.2793	4.20436	1642.33
2004	Ziya River mountainous area	72	118.498	406.862	234.969	22.5084	1.56524	20.2884	7.65555	1618.67
2004	Western Qaidam Basin	73	71.3343	495.099	193.792	18.8084	3.72044	25.1056	3.6333	1490.89
2004	The right bank below Wuburg	74	131.83	378.363	254.705	25.2491	2.80212	22.4333	4.94301	1690.22
2004	Fenhe River	75	84.1401	426.923	283.753	19.425	1.08226	20.3939	4.97151	1514
2004	Water system of Qinghai Lake	76	62.3031	493.11	170.936	23.5875	2.10766	23.3123	3.57936	1511.17
2004	Black Dragon Harbour and Yun Tung Plain	77	125.287	365.529	282.868	27.8186	4.4321	22.0582	18.8747	1943.44
2004	Upstream above the village hall of Datong River	78	62.3031	493.11	170.936	23.5875	2.10766	23.3123	3.57936	1511.17
2004	Ziya River Plain	79	152.855	386.801	186.186	25.5917	2.04822	20.1829	10.3396	1723.33
2004	Tonghe to Jiamusi main stream interval	8	342.574	166.808	439.41	28.0584	9.21257	13.5725	12.9215	1141.33
2004	Eastern Qaidam Basin	80	76.4324	441.735	168.697	21.275	1.49148	24.9649	5.04499	1392.67
2004	Dread the horse cheek river	81	151.174	429.054	311.535	25.2491	5.00068	20.722	12.2555	1685.11
2004	The creeks of the Kriya	82	180.585	384.039	180.86	12.7445	3.473	28.0591	1.87059	2943.67
2004	Clear Water River and Bitter Water River	83	129.544	451.723	224.956	20.2473	4.77502	21.5894	2.07299	1663
2004	the main stream interval below Huayuankou	84	150.334	450.18	374.21	25.0778	6.47691	20.9916	13.2134	1666
2004	Rivers in Jiaodong area	85	107.888	462.347	409.015	26.3111	8.25886	25.2462	20.5759	1956.67
2004	Xiaoqing River	86	107.888	462.347	409.015	26.3111	8.25886	25.2462	20.5759	1956.67
2004	The Qiangtang Plateau	87	145.867	403.271	176.806	15.588	2.81249	27.0277	2.92872	2426.67
2004	Zhangwei River mountainous area	88	143.258	417.246	269.781	22.9537	2.60849	19.1046	7.05402	1537.56
2004	Lanzhou to the lower riverside	89	129.544	451.723	224.956	20.2473	4.77502	21.5894	2.07299	1663
2004	Downstream below the estuary of the Muleng River	9	342.574	166.808	439.41	28.0584	9.21257	13.5725	12.9215	1141.33
2004	HuangShui	90	62.3031	493.11	170.936	23.5875	2.10766	23.3123	3.57936	1511.17
2004	Jinghe River above Zhangjiashan	91	114.322	437.583	215.649	20.6584	3.74581	20.3704	2.12568	1677.33
2004	Longyang Gorge to Lanzhou mainstream interval	92	62.3031	493.11	170.936	23.5875	2.10766	23.3123	3.57936	1511.17
2004	Upstream of Beiluohe River above Zhuangtou	93	66.0266	476.894	185.106	23.6903	2.20561	19.7961	2.17241	1667.83
2004	Qindanhe River	94	138.46	432.468	311.578	21.6348	2.88862	18.5655	5.41124	1444.67
2004	Dawenhe River	95	107.888	462.347	409.015	26.3111	8.25886	25.2462	20.5759	1956.67
2004	Maqu to Longyang Gorge	96	62.3031	493.11	170.936	23.5875	2.10766	23.3123	3.57936	1511.17
2004	Zhangwei River Plain	97	172.817	412.407	262.795	24.7181	3.3716	18.46	8.09528	1549.33
2004	Yi-Shuhe River watershed	98	243.8	317.245	395.525	32.9403	11.5952	23.4529	25.9457	1729.5
2004	Upstream of Weihe River above Baoji Gorge	99	114.322	437.583	215.649	20.6584	3.74581	20.3704	2.12568	1677.33
2005	Heilongjiang Main River	1	280.032	232.033	368.587	36.413	9.76151	23.0457	12.4169	1496
2005	Downstream below Jiangqiao	10	311.232	180.816	390.463	36.0957	10.6516	19.9856	13.7952	1342.11
2005	Jindi River and natural Wenyan canal	100	131.594	391.719	310.597	29.0352	7.14518	22.7409	14.4228	1666
2005	East of River	101	92.1113	394.736	251.055	30.4632	8.35115	27.3501	22.8294	1956.67
2005	West of River	102	255.214	247.49	303.318	36.7402	11.4595	21.3887	20.4441	1632
2005	Daxia River and Taohe River	103	164.854	395.535	276.499	45.9724	6.36686	22.6013	4.71786	1510
2005	Tongtian River	104	244.699	302.299	279.117	42.2438	5.48249	24.6836	4.11502	2445.78
2005	Rigan Area	105	214.778	273.859	303.093	38.1385	13.4509	25.4074	29.1064	1729.5
2005	Longmen to Sanmenxia main stream interval	106	112.849	407.253	280.089	24.9893	3.2131	19.884	4.83268	1531.78
2005	Weihe River of Xianyang to Tongguan	107	83.7347	416.529	235.065	23.6804	1.85004	20.7601	4.2409	1610
2005	Sanmen Gorge to Xiaolangdi	108	126.363	401.491	323.188	25.0488	3.8058	20.1126	5.90602	1444.67
2005	Heyuan to Maqu	109	164.854	395.535	276.499	45.9724	6.36686	22.6013	4.71786	1510
2005	Harbin to Tonghe	11	328.654	160.03	448.045	32.4861	11.6314	14.7035	16.8613	1141.33
2005	the main stream from Xiaolangdi to Huayuankou	110	126.363	401.491	323.188	25.0488	3.8058	20.1126	5.90602	1444.67
2005	The Chipchap River	111	190.153	396.408	215.94	14.7556	3.79681	30.3974	2.30153	2943.67
2005	The middle canal area	112	214.778	273.859	303.093	38.1385	13.4509	25.4074	29.1064	1729.5
2005	Weihe River from Baoji Gorge to Xianyang	113	67.9668	492.588	189.985	27.4287	2.3404	21.4458	2.24726	1667.83
2005	North side of Wangbang interval	114	295.65	221.122	303.543	35.342	9.46812	17.3699	11.7817	1534.5
2005	YiLuo River	115	128.449	403.74	282.015	26.2388	3.98346	18.7794	4.35112	1540.67
2005	North side of Banghong interval	116	309.581	198.409	320.739	38.8326	12.4957	19.4015	19.649	1523.78
2005	Upstream above Guangyuanzhaohua	117	166.529	379.478	289.521	46.0517	6.40441	20.0618	4.56764	1614.44
2005	Lixia river area	118	337.445	152.982	355.131	45.8137	18.5507	23.4647	35.3835	1502.33
2005	Ya-lung River	119	289.906	220.517	325.114	56.1268	8.48111	18.0556	5.96188	1469.11
2005	Downstream below Jiamusi	12	328.654	160.03	448.045	32.4861	11.6314	14.7035	16.8613	1141.33
2005	Upstream above Danjiangkou	120	242.818	281.752	354.334	49.8993	8.64132	18.4873	9.72335	1416.39
2005	Upstream above Bihe River	121	265.237	264.994	226.895	34.6281	3.63696	22.1949	2.89242	2445.56
2005	Tangbaihe River	122	294.207	228.814	403.314	40.5779	8.25326	14.894	17.7967	1357.67
2005	Dadu River	123	222.225	310.102	321.709	53.965	8.22374	22.1695	6.17253	1450.17
2005	North side above wangjiaba	124	295.65	221.122	303.543	35.342	9.46812	17.3699	11.7817	1534.5
2005	Gaotian Area	125	378.833	103.262	296.039	44.4453	15.7739	20.0364	26.4653	1598
2005	Rivers in western Tibetan area	126	289.648	286.691	193.935	18.8015	0	29.7118	0	4437
2005	South side of Banghong interval	127	378.833	103.262	296.039	44.4453	15.7739	20.0364	26.4653	1598
2005	Qingyi River and Minjiang River	128	363.655	153.258	488.592	83.2977	14.5324	17.2938	9.20838	1507.67
2005	Fujiang River	129	260.892	271.369	375.161	64.4566	11.1046	20.5697	6.68688	1359
2005	Jimunai River watershed	13	90.6589	506.124	237.944	10.7097	7.59363	31.0831	4.60305	1450.33
2005	Zhimenda to Shigu interval	130	289.841	237.06	292.319	46.7955	6.36083	20.9696	4.47141	2211.08
2005	South side of Wangbang interval	131	336.212	170.389	347.858	41.4109	9.83452	15.4654	17.7135	1469.67
2005	The main stream below Guangyuan Zhaohua	132	272.794	222.162	377.766	62.7509	10.8961	19.2238	6.97937	1384.44
2005	The main stream below Danjiangkou	133	294.207	228.814	403.314	40.5779	8.25326	14.894	17.7967	1357.67
2005	Nujiang above menggu	134	265.237	264.994	226.895	34.6281	3.63696	22.1949	2.89242	2445.56
2005	Qujiang River	135	272.794	222.162	377.766	62.7509	10.8961	19.2238	6.97937	1384.44
2005	Rivers along Yangzte and Chaochuwan	136	430.571	74.7495	364.361	47.9854	14.0223	17.3319	26.8485	1557
2005	South side above wangjiaba	137	294.207	228.814	403.314	40.5779	8.25326	14.894	17.7967	1357.67
2005	Rivers in Tongnan and Chongming Island	138	337.445	152.982	355.131	45.8137	18.5507	23.4647	35.3835	1502.33
2005	The left bank of Yangtze River from Wuhan to Hukou	139	336.212	170.389	347.858	41.4109	9.83452	15.4654	17.7135	1469.67
2005	Ulungur River	14	90.6589	506.124	237.944	10.7097	7.59363	31.0831	4.60305	1450.33
2005	Qingyi River, Shuiyang River and other rivers	140	420.475	75.1677	320.282	47.6879	16.5015	18.8746	32.8831	1580.25
2005	West of Lake and Lake area	141	378.206	92.3738	284.082	47.083	17.344	19.2999	35.5488	1543
2005	Wuyang area	142	311.469	107.562	292.339	48.8482	21.2483	25.0645	49.2436	1785.17
2005	The left bank of Yangtze River from Yichang to Wuhan	143	449.303	55.5683	423.813	57.5944	12.1727	10.3991	27.03	1397.17
2005	The main stream from Yibin to Yichang	144	390.006	84.0138	421.007	69.3275	11.5258	13.9569	11.1555	1277.6
2005	Tuojiang River	145	366.281	123.854	469.703	81.6913	15.3303	19.1222	9.12606	1223.67
2005	Huangpu River area	146	311.469	107.562	292.339	48.8482	21.2483	25.0645	49.2436	1785.17
2005	Lazi to Paixiang township	147	289.648	286.691	193.935	18.8015	0	29.7118	0	4437
2005	Upstream above Lazi	148	289.648	286.691	193.935	18.8015	0	29.7118	0	4437
2005	Downstrean below Paixiang township	149	289.648	286.691	193.935	18.8015	0	29.7118	0	4437
2005	EMin river	15	90.6589	506.124	237.944	10.7097	7.59363	31.0831	4.60305	1450.33
2005	Huangjiahu area	150	333.297	95.2404	281.616	50.0183	20.9936	22.652	50.7343	1667.78
2005	Qingjiang River	151	393.123	81.6875	443.651	66.8167	13.3477	16.3034	19.3105	1139.83
2005	The right bank of Yangtze River from Chenglingji to Hekou	152	481.962	44.8954	425.502	54.8972	12.7732	12.7989	26.3154	1495.44
2005	Downstream below the Fuchun River Reservoir	153	398.587	62.0695	248.558	47.7177	16.7406	17.2176	35.6314	1563.33
2005	Area surrounding Dongting Lake	154	481.962	44.8954	425.502	54.8972	12.7732	12.7989	26.3154	1495.44
2005	Rivers in East Zhejiang Coastal (including Xiangshan Port)	155	376.953	70.5978	260.17	52.3586	20.4842	17.8271	53.7157	1433
2005	Upstream above the Fuchun River Reservoir	156	438.419	46.1558	300.011	51.4363	15.683	16.8938	37.0239	1493.58
2005	Downstream below Sinan	157	387.035	75.1551	428.174	67.6298	11.3669	14.221	13.6762	1124.44
2005	Lishui River	158	449.303	55.5683	423.813	57.5944	12.1727	10.3991	27.03	1397.17
2005	Downstream watershed of Yuanjiang River	159	410.593	66.9193	423.915	66.1324	11.9697	12.9513	16.3778	1206.92
2005	The Gurbantunggut Desert	16	90.6589	506.124	237.944	10.7097	7.59363	31.0831	4.60305	1450.33
2005	Raohe River	160	448.152	49.2295	308.666	48.3127	15.8184	17.3446	32.0496	1606.22
2005	Area surrounding Poyang Lake	161	483.751	38.5454	332.913	46.2897	13.4855	17.1033	21.2166	1692.83
2005	The main stream below Shigu	162	387.928	85.5646	405.912	71.0014	10.3112	12.3926	5.71885	1369.44
2005	Xiushui	163	481.962	44.8954	425.502	54.8972	12.7732	12.7989	26.3154	1495.44
2005	The Oujiang River below Wenxi	164	393.086	53.7662	267.108	56.583	17.8804	16.6843	52.8312	1294.33
2005	Xinjiang	165	444.484	43.694	321.032	54.2228	16.5783	16.989	43.5161	1426.89
2005	The Oujiang River above Wenxi	166	393.086	53.7662	267.108	56.583	17.8804	16.6843	52.8312	1294.33
2005	Chishui River	167	383.173	87.786	417.137	73.2722	11.7654	14.5321	6.55008	1262
2005	Downstream of Ganjiang River below Xiajiang	168	514.274	32.8808	420.009	55.5715	13.8761	13.3703	24.6844	1573.17
2005	Downstream watershed of Zishui River	169	481.267	42.2119	411.139	61.6403	13.7782	9.14208	24.4828	1454.33
2005	Rivers in middle area	17	90.6589	506.124	237.944	10.7097	7.59363	31.0831	4.60305	1450.33
2005	Downstream watershed of Xiangjiang River	170	514.274	32.8808	420.009	55.5715	13.8761	13.3703	24.6844	1573.17
2005	Upstream of Minjiang	171	444.484	43.694	321.032	54.2228	16.5783	16.989	43.5161	1426.89
2005	Upstream watershed of Yuanjiang River	172	423.668	43.1215	378.264	66.0035	16.1783	9.54839	15.1696	1340.78
2005	Fuhe River	173	478.25	30.2422	351.463	55.155	14.6253	16.57	38.4164	1423.83
2005	Upstream above Sinan	174	400.064	51.7177	364.571	64.8532	8.20058	9.94201	3.97409	1300.33
2005	Upstream of Zishui Riverabove Lengshuijiang	175	448.071	33.637	368.786	64.3772	20.5648	9.29445	21.5505	1464.33
2005	Ganjiang Dongbei to Xiajiang	176	514.274	32.8808	420.009	55.5715	13.8761	13.3703	24.6844	1573.17
2005	Rivers in Eastern Fujian	177	393.086	53.7662	267.108	56.583	17.8804	16.6843	52.8312	1294.33
2005	Upstream of Ganjiang above Dongbei	178	481.425	33.8136	367.974	60.9561	17.4311	13.1608	37.2881	1443.08
2005	Middle and lower reaches of Minjiang River	179	409.219	36.9347	274.047	60.8073	15.2766	15.5415	51.9466	1155.67
2005	East Inner Mongolia Plateau	18	186.796	331.916	237.35	34.985	5.39874	26.6263	9.7836	1787
2005	Upstream watershed of Xiangjiang River	180	461.358	33.2773	365.134	66.8762	22.6084	9.64997	30.3127	1466.33
2005	Beipanjiang River	181	400.064	51.7177	364.571	64.8532	8.20058	9.94201	3.97409	1300.33
2005	Downstream below the estuary of Bijiang	182	425.268	41.345	331.924	60.4503	8.99584	9.82773	5.54057	1507
2005	Liujiang River	183	423.668	43.1215	378.264	66.0035	16.1783	9.54839	15.1696	1340.78
2005	Hongshui River	184	394.868	43.5762	361.827	68.1851	17.3784	9.75155	10.5129	1284
2005	Upstream watershed of Hanjiang River	185	481.477	31.0141	353.586	60.728	18.6487	14.5004	41.5566	1439.33
2005	Nanpan River	186	405.001	42.8325	351.859	65.6069	14.5842	9.77695	8.85548	1358.33
2005	Rivers in Southern Fujian	187	448.576	34.7464	315.939	66.3407	20.986	12.9513	49.8918	1313
2005	Guihejiang River	188	461.358	33.2773	365.134	66.8762	22.6084	9.64997	30.3127	1466.33
2005	Upstream watershed of Beijiang River	189	505.493	32.7732	399.283	61.0057	18.1492	12.3672	32.402	1538.89
2005	Mudanjiang River	19	351.143	119.206	441.131	33.9736	12.0317	14.2845	16.7065	1087.83
2005	Yuanjiang River	190	425.268	41.345	331.924	60.4503	8.99584	9.82773	5.54057	1507
2005	Nujiang below menggu	191	425.268	41.345	331.924	60.4503	8.99584	9.82773	5.54057	1507
2005	Downstream watershed of Beijing River	193	482.839	30.8454	381.071	62.5328	20.4498	11.6371	28.956	1522.75
2005	Upstream watershed of Qiuxiangjiang River	194	517.606	28.0539	393.355	60.6883	20.3347	13.9798	36.3616	1581.17
2005	Lixianjiang River	195	425.268	41.345	331.924	60.4503	8.99584	9.82773	5.54057	1507
2005	Youjiang River	196	420.072	33.2035	329.179	63.7823	18.1737	9.63727	12.0794	1490.67
2005	Qian Xunjiang and Xijiang River	197	451.404	28.8101	342.132	69.4941	27.0235	9.90392	33.2276	1472.33
2005	Hanjiang below Bailian and Rivers in Eastern Guangdong	198	448.576	34.7464	315.939	66.3407	20.986	12.9513	49.8918	1313
2005	Dongjiang Delta	199	487.932	32.5581	357.831	71.874	26.6954	10.361	47.837	1470.33
2005	The Erguna main stream	2	280.032	232.033	368.587	36.413	9.76151	23.0457	12.4169	1496
2005	Sankhakou to Harbin	20	351.143	119.206	441.131	33.9736	12.0317	14.2845	16.7065	1087.83
2005	Northwest River Delta	200	487.932	32.5581	357.831	71.874	26.6954	10.361	47.837	1470.33
2005	Panlong river	201	420.072	33.2035	329.179	63.7823	18.1737	9.63727	12.0794	1490.67
2005	Zuojiang River and the main stream of Yujiang River	202	420.072	33.2035	329.179	63.7823	18.1737	9.63727	12.0794	1490.67
2005	Downstream watershed of Qiuxiangjiang River	203	487.932	32.5581	357.831	71.874	26.6954	10.361	47.837	1470.33
2005	Rivers in Southern Guangxi	204	451.404	28.8101	342.132	69.4941	27.0235	9.90392	33.2276	1472.33
2005	Rivers in Western Guangdong	205	451.404	28.8101	342.132	69.4941	27.0235	9.90392	33.2276	1472.33
2005	Hainan island	206	420.439	70.2181	250.136	59.6174	32.1285	6.32327	54.3674	891.667
2005	Luanhe river mountains	207	208.098	254.746	324.561	36.7997	7.53125	26.093	18.3572	1854.25
2005	Taklimakan desert	208	90.6589	506.124	237.944	10.7097	7.59363	31.0831	4.60305	1450.33
2005	Rivers in SouthernTibetan	209	289.648	286.691	193.935	18.8015	0	29.7118	0	4437
2005	Upstream above the estuary of Muleng River	21	351.143	119.206	441.131	33.9736	12.0317	14.2845	16.7065	1087.83
2005	The Irrawaddy River	210	357.458	164.018	262.929	39.6259	4.49792	19.7697	2.77028	2972
2005	Ebi Lake drainage system	22	90.6589	506.124	237.944	10.7097	7.59363	31.0831	4.60305	1450.33
2005	Downstream below Fengman	23	373.632	78.3813	434.216	35.461	12.4319	13.8655	16.5517	1034.33
2005	The Urijmuren River	24	302.52	191.208	361.672	37.9005	10.1618	22.6266	12.2621	1442.5
2005	Pai basin	25	90.6589	506.124	237.944	10.7097	7.59363	31.0831	4.60305	1450.33
2005	Ili River	26	90.6589	506.124	237.944	10.7097	7.59363	31.0831	4.60305	1450.33
2005	Suifen River	27	351.143	119.206	441.131	33.9736	12.0317	14.2845	16.7065	1087.83
2005	Rivers in eastern area	28	90.6589	506.124	237.944	10.7097	7.59363	31.0831	4.60305	1450.33
2005	The Selamuren River and the Laha River	29	233.603	276.758	334.934	37.4443	6.64136	23.9218	17.7098	1606.22
2005	Upstream above Nielki	3	280.032	232.033	368.587	36.413	9.76151	23.0457	12.4169	1496
2005	Lower reaches of the Xiliao River (below Sujiapu)	30	310.753	182.953	417.816	39.3879	9.81671	21.2553	19.3622	1376.56
2005	East Liaohe River	31	310.753	182.953	417.816	39.3879	9.81671	21.2553	19.3622	1376.56
2005	Upstream above Fengman	32	343.168	134.951	470.788	36.77	11.0633	15.6939	22.3251	1140.11
2005	Dooman River	33	351.143	119.206	441.131	33.9736	12.0317	14.2845	16.7065	1087.83
2005	Turpan Basin	34	90.6589	506.124	237.944	10.7097	7.59363	31.0831	4.60305	1450.33
2005	Hami basin	35	90.6589	506.124	237.944	10.7097	7.59363	31.0831	4.60305	1450.33
2005	Upstream above the estuary of the Liu River	36	310.753	182.953	417.816	39.3879	9.81671	21.2553	19.3622	1376.56
2005	Western Inner Mongolia Plateau	37	151.747	359.37	250.313	30.8202	4.15662	25.1153	8.45434	1696
2005	Kaikong River	38	90.6589	506.124	237.944	10.7097	7.59363	31.0831	4.60305	1450.33
2005	Kumutage Desert	39	70.3858	536.262	212.011	20.3484	5.12337	27.2739	3.20579	1540
2005	Nierki to Jiangqiao	4	280.032	232.033	368.587	36.413	9.76151	23.0457	12.4169	1496
2005	Shule River	40	73.8555	513.156	192.949	21.7764	4.05393	27.1977	3.18275	1490.89
2005	Heihe River	41	120.772	445.794	210.011	31.6531	4.15326	27.2993	4.30591	1624.33
2005	Downstream below the estuary of the Liu River	42	279.313	235.238	409.615	41.3514	8.5091	24.9503	20.7674	1547.67
2005	Rivers along the western part of Bohai Sea	43	233.603	276.758	334.934	37.4443	6.64136	23.9218	17.7098	1606.22
2005	Weigan River Basin	44	90.6589	506.124	237.944	10.7097	7.59363	31.0831	4.60305	1450.33
2005	Upstream above the estuary of the Hun River	45	350.425	122.411	482.159	38.9119	10.7793	16.1891	25.057	1139.5
2005	Huihe River	46	327.218	166.441	530.102	42.3628	9.12658	18.5127	33.5622	1244.67
2005	Aksu river	47	90.6589	506.124	237.944	10.7097	7.59363	31.0831	4.60305	1450.33
2005	Hexi desert area	48	166.096	413.119	253.953	29.0749	5.91347	26.0549	4.18587	1725.56
2005	Shizuishan to the north bank of Hekou Town	49	231.409	304.036	289.128	40.3399	7.89162	31.3878	7.97251	1850.67
2005	Hailaer River	5	231.409	304.036	289.128	40.3399	7.89162	31.3878	7.97251	1850.67
2005	Taizi River and Daliao River trunk stream	50	327.218	166.441	530.102	42.3628	9.12658	18.5127	33.5622	1244.67
2005	North Sanhe Mountains	51	129.837	265.767	241.742	33.6761	5.1373	25.6486	19.447	2157.33
2005	The main stream of Tarim River	52	90.6589	506.124	237.944	10.7097	7.59363	31.0831	4.60305	1450.33
2005	Yongding River Cetian Reservoir to Sanjiadian	53	146.706	316.706	261.095	31.8316	5.6677	26.9882	11.4156	1921.58
2005	Downstream below the estuary of the Hunjiang River	54	327.218	166.441	530.102	42.3628	9.12658	18.5127	33.5622	1244.67
2005	Shizuishan to the south bank of Hekou Town	55	224.087	336.479	287.89	28.6187	7.54366	27.3501	5.37453	1773.5
2005	Rivers along Yellow and Bohai Sea in Liaodong	56	327.218	166.441	530.102	42.3628	9.12658	18.5127	33.5622	1244.67
2005	Upstream above Yongding River Cetian Reservoir	57	151.747	359.37	250.313	30.8202	4.15662	25.1153	8.45434	1696
2005	The Kashgar River	58	90.6589	506.124	237.944	10.7097	7.59363	31.0831	4.60305	1450.33
2005	Hekou Town to the left bank of Longmen	59	132.959	379.031	253.086	29.2335	3.8639	24.3027	5.48477	1690.22
2005	Hulun-lake basin	6	231.409	304.036	289.128	40.3399	7.89162	31.3878	7.97251	1850.67
2005	Own basin	60	177.999	363.912	256.557	27.3693	5.70501	24.709	4.47835	1751
2005	Yarkant River	61	90.6589	506.124	237.944	10.7097	7.59363	31.0831	4.60305	1450.33
2005	Hotan river	62	190.153	396.408	215.94	14.7556	3.79681	30.3974	2.30153	2943.67
2005	Luanhe River Plain and rivers along East Hebei coastal	63	234.7	263.119	357.837	35.9965	6.01622	20.1888	22.5785	1484
2005	The lower plain of the North Sihe River	64	129.837	265.767	241.742	33.6761	5.1373	25.6486	19.447	2157.33
2005	The right bank above Wuburg	65	132.959	379.031	253.086	29.2335	3.8639	24.3027	5.48477	1690.22
2005	Daqinghe mountain area	66	118.471	320.929	251.751	28.9955	4.9264	25.5216	12.5633	1945.22
2005	Daqinghedian West Plain	67	136.883	274.254	239.508	32.2481	6.5534	27.2358	15.9471	2160.83
2005	The small rivers of Cherchen River	68	127.803	456.54	193.196	21.0327	3.04044	27.8262	2.38707	2227.42
2005	Down the riverside to the Shizuishan	69	166.096	413.119	253.953	29.0749	5.91347	26.0549	4.18587	1725.56
2005	Eerqisi River	7	90.6589	506.124	237.944	10.7097	7.59363	31.0831	4.60305	1450.33
2005	Daqinghe Lake East Plain	70	128.965	304.295	215.892	33.0811	2.60548	22.1695	19.0208	1936.83
2005	Shiyang river	71	144.771	426.576	229.171	27.9642	4.91387	26.3025	3.92357	1642.33
2005	Ziya River mountainous area	72	111.916	387.038	230.905	26.0603	2.28913	21.9791	8.69525	1618.67
2005	Western Qaidam Basin	73	73.8555	513.156	192.949	21.7764	4.05393	27.1977	3.18275	1490.89
2005	The right bank below Wuburg	74	132.959	379.031	253.086	29.2335	3.8639	24.3027	5.48477	1690.22
2005	Fenhe River	75	81.6484	414.28	276.238	22.4904	1.67239	22.0934	5.7958	1514
2005	Water system of Qinghai Lake	76	65.4537	516.673	170.452	27.3098	2.28407	25.255	2.47261	1511.17
2005	Black Dragon Harbour and Yun Tung Plain	77	116.68	334.442	227.613	32.2085	4.5207	23.8964	20.2903	1943.44
2005	Upstream above the village hall of Datong River	78	65.4537	516.673	170.452	27.3098	2.28407	25.255	2.47261	1511.17
2005	Ziya River Plain	79	142.183	359.796	185.573	29.6302	2.90586	21.8648	11.5947	1723.33
2005	Tonghe to Jiamusi main stream interval	8	328.654	160.03	448.045	32.4861	11.6314	14.7035	16.8613	1141.33
2005	Eastern Qaidam Basin	80	80.7947	466.946	154.825	24.6323	1.91505	27.0453	3.13668	1392.67
2005	Dread the horse cheek river	81	135.124	381.078	268.922	29.2335	5.73208	22.4489	13.4801	1685.11
2005	The creeks of the Kriya	82	190.153	396.408	215.94	14.7556	3.79681	30.3974	2.30153	2943.67
2005	Clear Water River and Bitter Water River	83	133.439	467.66	236.365	23.4424	4.9244	23.3885	2.29254	1663
2005	the main stream interval below Huayuankou	84	131.594	391.719	310.597	29.0352	7.14518	22.7409	14.4228	1666
2005	Rivers in Jiaodong area	85	92.1113	394.736	251.055	30.4632	8.35115	27.3501	22.8294	1956.67
2005	Xiaoqing River	86	92.1113	394.736	251.055	30.4632	8.35115	27.3501	22.8294	1956.67
2005	The Qiangtang Plateau	87	153.7	419.921	195.568	18.0478	3.16956	29.28	2.57991	2426.67
2005	Zhangwei River mountainous area	88	131.636	387.593	277.316	26.5759	3.50582	20.6967	7.80225	1537.56
2005	Lanzhou to the lower riverside	89	133.439	467.66	236.365	23.4424	4.9244	23.3885	2.29254	1663
2005	Downstream below the estuary of the Muleng River	9	328.654	160.03	448.045	32.4861	11.6314	14.7035	16.8613	1141.33
2005	HuangShui	90	65.4537	516.673	170.452	27.3098	2.28407	25.255	2.47261	1511.17
2005	Jinghe River above Zhangjiashan	91	117.566	451.366	222.207	23.9183	3.95883	22.068	2.42369	1677.33
2005	Longyang Gorge to Lanzhou mainstream interval	92	65.4537	516.673	170.452	27.3098	2.28407	25.255	2.47261	1511.17
2005	Upstream of Beiluohe River above Zhuangtou	93	67.9668	492.588	189.985	27.4287	2.3404	21.4458	2.24726	1667.83
2005	Qindanhe River	94	126.363	401.491	323.188	25.0488	3.8058	20.1126	5.90602	1444.67
2005	Dawenhe River	95	92.1113	394.736	251.055	30.4632	8.35115	27.3501	22.8294	1956.67
2005	Maqu to Longyang Gorge	96	65.4537	516.673	170.452	27.3098	2.28407	25.255	2.47261	1511.17
2005	Zhangwei River Plain	97	156.63	374.249	277.856	28.6187	4.42254	19.9983	8.80547	1549.33
2005	Yi-Shuhe River watershed	98	214.778	273.859	303.093	38.1385	13.4509	25.4074	29.1064	1729.5
2005	Upstream of Weihe River above Baoji Gorge	99	117.566	451.366	222.207	23.9183	3.95883	22.068	2.42369	1677.33
2006	Heilongjiang Main River	1	259.171	216.701	374.644	36.0552	7.89978	25.3825	12.2222	1496
2006	Downstream below Jiangqiao	10	315.308	174.367	397.188	35.741	8.80482	22.0121	13.9488	1342.11
2006	Jindi River and natural Wenyan canal	100	132.526	396.098	316.483	28.7499	6.93413	25.0468	14.3052	1666
2006	East of River	101	94.3577	404.362	266.958	30.1639	7.80778	30.1233	22.1942	1956.67
2006	West of River	102	257.633	251.22	308.018	36.3793	10.815	23.5574	20.8756	1632
2006	Daxia River and Taohe River	103	156.761	383.538	260.096	45.5207	6.34653	24.893	4.82983	1510
2006	Tongtian River	104	243.135	297.918	272.444	41.8288	5.41055	27.1865	4.00025	2445.78
2006	Rigan Area	105	223.82	282.263	318.208	37.7637	12.9574	27.9836	29.6843	1729.5
2006	Longmen to Sanmenxia main stream interval	106	109.278	389.807	280.681	24.7438	3.19213	21.9002	4.92947	1531.78
2006	Weihe River of Xianyang to Tongguan	107	78.5703	390.793	238.018	23.4477	1.75796	22.8652	4.18612	1610
2006	Sanmen Gorge to Xiaolangdi	108	123.414	387.067	317.862	24.8027	3.80569	22.152	6.05215	1444.67
2006	Heyuan to Maqu	109	156.761	383.538	260.096	45.5207	6.34653	24.893	4.82983	1510
2006	Harbin to Tonghe	11	299.446	145.808	456.364	32.1669	10.0914	16.1944	15.6508	1141.33
2006	the main stream from Xiaolangdi to Huayuankou	110	123.414	387.067	317.862	24.8027	3.80569	22.152	6.05215	1444.67
2006	The Chipchap River	111	197.811	394.946	213.785	14.6106	3.10512	33.4797	2.3518	2943.67
2006	The middle canal area	112	223.82	282.263	318.208	37.7637	12.9574	27.9836	29.6843	1729.5
2006	Weihe River from Baoji Gorge to Xianyang	113	65.3922	478.948	186.649	27.1593	2.38648	23.6204	2.58643	1667.83
2006	North side of Wangbang interval	114	291.446	220.177	297.828	34.9948	8.67254	19.1312	12.0669	1534.5
2006	YiLuo River	115	125.851	391.56	286.164	25.981	4.01274	20.6836	4.55014	1540.67
2006	North side of Banghong interval	116	312.058	200.172	321.704	38.4511	11.8173	21.3688	20.436	1523.78
2006	Upstream above Guangyuanzhaohua	117	158.207	367.601	278.371	45.5993	6.0931	22.096	4.94686	1614.44
2006	Lixia river area	118	353.283	160.163	369.458	45.3636	18.107	25.844	37.1744	1502.33
2006	Ya-lung River	119	287.35	210.311	309.201	55.5753	8.49496	19.8864	6.27435	1469.11
2006	Downstream below Jiamusi	12	299.446	145.808	456.364	32.1669	10.0914	16.1944	15.6508	1141.33
2006	Upstream above Danjiangkou	120	234.595	274.711	340.134	49.409	8.10585	20.3619	10.2788	1416.39
2006	Upstream above Bihe River	121	275.705	263.924	223.27	34.2878	3.99285	24.4455	3.05177	2445.56
2006	Tangbaihe River	122	291.853	228.022	388.767	40.1792	8.12312	16.4042	18.7202	1357.67
2006	Dadu River	123	210.253	294.002	306.656	53.4348	8.11582	24.4175	6.00037	1450.17
2006	North side above wangjiaba	124	291.446	220.177	297.828	34.9948	8.67254	19.1312	12.0669	1534.5
2006	Gaotian Area	125	382.74	106.341	299.553	44.0086	14.6958	22.0681	27.446	1598
2006	Rivers in western Tibetan area	126	308.901	305.748	204.022	18.6168	0	32.7245	0	4437
2006	South side of Banghong interval	127	382.74	106.341	299.553	44.0086	14.6958	22.0681	27.446	1598
2006	Qingyi River and Minjiang River	128	343.837	144.907	461.814	82.4793	13.5063	19.0473	9.66773	1507.67
2006	Fujiang River	129	247.619	265.644	352.316	63.8233	10.1413	22.6554	7.18274	1359
2006	Jimunai River watershed	13	86.7217	484.143	223.548	10.6045	6.21023	34.2348	4.70359	1450.33
2006	Zhimenda to Shigu interval	130	292.738	234.17	282.906	46.3357	6.37122	23.0959	4.70576	2211.08
2006	South side of Wangbang interval	131	331.968	169.521	335.727	41.004	9.17695	17.0335	18.386	1469.67
2006	The main stream below Guangyuan Zhaohua	132	258.029	209.87	365.431	62.1344	9.8603	21.173	7.24787	1384.44
2006	The main stream below Danjiangkou	133	291.853	228.022	388.767	40.1792	8.12312	16.4042	18.7202	1357.67
2006	Nujiang above menggu	134	275.705	263.924	223.27	34.2878	3.99285	24.4455	3.05177	2445.56
2006	Qujiang River	135	258.029	209.87	365.431	62.1344	9.8603	21.173	7.24787	1384.44
2006	Rivers along Yangzte and Chaochuwan	136	436.799	76.3407	355.601	47.514	13.2366	19.0893	27.8989	1557
2006	South side above wangjiaba	137	291.853	228.022	388.767	40.1792	8.12312	16.4042	18.7202	1357.67
2006	Rivers in Tongnan and Chongming Island	138	353.283	160.163	369.458	45.3636	18.107	25.844	37.1744	1502.33
2006	The left bank of Yangtze River from Wuhan to Hukou	139	331.968	169.521	335.727	41.004	9.17695	17.0335	18.386	1469.67
2006	Ulungur River	14	86.7217	484.143	223.548	10.6045	6.21023	34.2348	4.70359	1450.33
2006	Qingyi River, Shuiyang River and other rivers	140	425.515	76.5126	318.804	47.2194	15.3709	20.7884	34.0348	1580.25
2006	West of Lake and Lake area	141	377.785	93.8597	287.815	46.6204	16.0383	21.2569	36.8199	1543
2006	Wuyang area	142	333.501	114.224	296.445	48.3682	19.4369	27.606	52.6534	1785.17
2006	The left bank of Yangtze River from Yichang to Wuhan	143	439.235	54.5177	402.91	57.0285	11.7673	11.4536	27.2398	1397.17
2006	The main stream from Yibin to Yichang	144	383.555	81.3537	401.974	68.6463	10.9858	15.3721	12.0319	1277.6
2006	Tuojiang River	145	346.54	117.161	444.986	80.8886	13.8079	21.0611	9.52974	1223.67
2006	Huangpu River area	146	333.501	114.224	296.445	48.3682	19.4369	27.606	52.6534	1785.17
2006	Lazi to Paixiang township	147	308.901	305.748	204.022	18.6168	0	32.7245	0	4437
2006	Upstream above Lazi	148	308.901	305.748	204.022	18.6168	0	32.7245	0	4437
2006	Downstrean below Paixiang township	149	308.901	305.748	204.022	18.6168	0	32.7245	0	4437
2006	EMin river	15	86.7217	484.143	223.548	10.6045	6.21023	34.2348	4.70359	1450.33
2006	Huangjiahu area	150	344.959	99.1152	285.743	49.5269	19.199	24.9489	53.6249	1667.78
2006	Qingjiang River	151	381.127	78.8129	419.842	66.1602	12.1477	17.9565	20.208	1139.83
2006	The right bank of Yangtze River from Chenglingji to Hekou	152	482.392	44.5023	405.863	54.3578	12.3012	14.0967	26.7197	1495.44
2006	Downstream below the Fuchun River Reservoir	153	390.036	60.7082	246.993	47.2489	15.0039	18.9634	36.6427	1563.33
2006	Area surrounding Dongting Lake	154	482.392	44.5023	405.863	54.3578	12.3012	14.0967	26.7197	1495.44
2006	Rivers in East Zhejiang Coastal (including Xiangshan Port)	155	367.875	68.8977	264.339	51.8441	18.7232	19.6347	55.5678	1433
2006	Upstream above the Fuchun River Reservoir	156	444.657	46.1712	294.572	50.931	14.6554	18.6068	37.7303	1493.58
2006	Downstream below Sinan	157	377.465	72.9782	411.254	66.9653	10.7231	15.663	14.5565	1124.44
2006	Lishui River	158	439.235	54.5177	402.91	57.0285	11.7673	11.4536	27.2398	1397.17
2006	Downstream watershed of Yuanjiang River	159	399.463	64.94	407.014	65.4827	11.3796	14.2645	16.7812	1206.92
2006	The Gurbantunggut Desert	16	86.7217	484.143	223.548	10.6045	6.21023	34.2348	4.70359	1450.33
2006	Raohe River	160	449.592	48.6293	301.919	47.838	14.4589	19.1033	32.9883	1606.22
2006	Area surrounding Poyang Lake	161	490.451	38.4951	320.709	45.8349	12.3268	18.8376	21.6985	1692.83
2006	The main stream below Shigu	162	385.174	83.0476	390.061	70.3038	10.2112	13.6492	6.58117	1369.44
2006	Xiushui	163	482.392	44.5023	405.863	54.3578	12.3012	14.0967	26.7197	1495.44
2006	The Oujiang River below Wenxi	164	398.863	53.8472	268.436	56.027	16.984	18.3761	53.7621	1294.33
2006	Xinjiang	165	455.477	44.0553	316.214	53.6901	15.779	18.7117	44.4013	1426.89
2006	The Oujiang River above Wenxi	166	398.863	53.8472	268.436	56.027	16.984	18.3761	53.7621	1294.33
2006	Chishui River	167	376.192	84.6396	399.585	72.5523	11.1858	16.0056	7.28381	1262
2006	Downstream of Ganjiang River below Xiajiang	168	517.082	32.6485	403.032	55.0255	13.3589	14.726	24.5675	1573.17
2006	Downstream watershed of Zishui River	169	465.459	40.8253	394.293	61.0347	13.3489	10.0691	23.4555	1454.33
2006	Rivers in middle area	17	86.7217	484.143	223.548	10.6045	6.21023	34.2348	4.70359	1450.33
2006	Downstream watershed of Xiangjiang River	170	517.082	32.6485	403.032	55.0255	13.3589	14.726	24.5675	1573.17
2006	Upstream of Minjiang	171	455.477	44.0553	316.214	53.6901	15.779	18.7117	44.4013	1426.89
2006	Upstream watershed of Yuanjiang River	172	412.292	42.1249	374.895	65.355	15.9168	10.5166	14.6099	1340.78
2006	Fuhe River	173	499.278	31.6342	342.152	54.6131	14.3069	18.2502	38.818	1423.83
2006	Upstream above Sinan	174	405.843	52.1181	354.185	64.216	8.56361	10.9501	5.03789	1300.33
2006	Upstream of Zishui Riverabove Lengshuijiang	175	433.368	32.533	365.303	63.7447	19.9383	10.2369	20.2881	1464.33
2006	Ganjiang Dongbei to Xiajiang	176	517.082	32.6485	403.032	55.0255	13.3589	14.726	24.5675	1573.17
2006	Rivers in Eastern Fujian	177	398.863	53.8472	268.436	56.027	16.984	18.3761	53.7621	1294.33
2006	Upstream of Ganjiang above Dongbei	178	480.157	33.6405	354.488	60.3572	17.5539	14.4953	36.6973	1443.08
2006	Middle and lower reaches of Minjiang River	179	429.851	38.7968	272.534	60.2099	15.2448	17.1174	51.9564	1155.67
2006	East Inner Mongolia Plateau	18	176.711	314.008	245.539	34.6413	3.94398	29.3262	10.3676	1787
2006	Upstream watershed of Xiangjiang River	180	441.117	31.8447	356.653	66.2191	22.7098	10.6285	28.758	1466.33
2006	Beipanjiang River	181	405.843	52.1181	354.185	64.216	8.56361	10.9501	5.03789	1300.33
2006	Downstream below the estuary of Bijiang	182	441.545	42.9275	314.291	59.8564	9.25325	10.8243	6.8223	1507
2006	Liujiang River	183	412.292	42.1249	374.895	65.355	15.9168	10.5166	14.6099	1340.78
2006	Hongshui River	184	385.709	42.7747	365.196	67.5152	17.2008	10.7403	10.1871	1284
2006	Upstream watershed of Hanjiang River	185	485.057	31.2456	341.219	60.1313	18.9555	15.9707	41.1112	1439.33
2006	Nanpan River	186	404.321	42.8256	348.227	64.9623	14.5516	10.7683	9.0655	1358.33
2006	Rivers in Southern Fujian	187	443.232	34.6326	305.944	65.6889	21.7488	14.2645	48.8271	1313
2006	Guihejiang River	188	441.117	31.8447	356.653	66.2191	22.7098	10.6285	28.758	1466.33
2006	Upstream watershed of Beijiang River	189	496.926	31.9217	381.806	60.4063	18.3236	13.6212	31.6109	1538.89
2006	Mudanjiang River	19	363.514	117.753	449.32	33.6398	10.3532	15.7329	16.5264	1087.83
2006	Yuanjiang River	190	441.545	42.9275	314.291	59.8564	9.25325	10.8243	6.8223	1507
2006	Nujiang below menggu	191	441.545	42.9275	314.291	59.8564	9.25325	10.8243	6.8223	1507
2006	Downstream watershed of Beijing River	193	473.014	30.0014	370.432	61.9184	20.3746	12.8171	27.9884	1522.75
2006	Upstream watershed of Qiuxiangjiang River	194	512.66	27.4699	375.562	60.0921	20.8109	15.3973	35.6886	1581.17
2006	Lixianjiang River	195	441.545	42.9275	314.291	59.8564	9.25325	10.8243	6.8223	1507
2006	Youjiang River	196	421.411	33.584	325.302	63.1556	17.8904	10.6145	11.9715	1490.67
2006	Qian Xunjiang and Xijiang River	197	428.946	27.3544	337.833	68.8113	27.3903	10.9082	31.4092	1472.33
2006	Hanjiang below Bailian and Rivers in Eastern Guangdong	198	443.232	34.6326	305.944	65.6889	21.7488	14.2645	48.8271	1313
2006	Dongjiang Delta	199	456.614	30.4683	339.354	71.1679	28.2529	11.4116	45.6977	1470.33
2006	The Erguna main stream	2	259.171	216.701	374.644	36.0552	7.89978	25.3825	12.2222	1496
2006	Sankhakou to Harbin	20	363.514	117.753	449.32	33.6398	10.3532	15.7329	16.5264	1087.83
2006	Northwest River Delta	200	456.614	30.4683	339.354	71.1679	28.2529	11.4116	45.6977	1470.33
2006	Panlong river	201	421.411	33.584	325.302	63.1556	17.8904	10.6145	11.9715	1490.67
2006	Zuojiang River and the main stream of Yujiang River	202	421.411	33.584	325.302	63.1556	17.8904	10.6145	11.9715	1490.67
2006	Downstream watershed of Qiuxiangjiang River	203	456.614	30.4683	339.354	71.1679	28.2529	11.4116	45.6977	1470.33
2006	Rivers in Southern Guangxi	204	428.946	27.3544	337.833	68.8113	27.3903	10.9082	31.4092	1472.33
2006	Rivers in Western Guangdong	205	428.946	27.3544	337.833	68.8113	27.3903	10.9082	31.4092	1472.33
2006	Hainan island	206	461.533	77.0813	223.753	59.0316	32.2222	6.96444	54.6926	891.667
2006	Luanhe river mountains	207	197.048	238.151	326.526	36.4382	6.15189	28.7388	19.8103	1854.25
2006	Taklimakan desert	208	86.7217	484.143	223.548	10.6045	6.21023	34.2348	4.70359	1450.33
2006	Rivers in SouthernTibetan	209	308.901	305.748	204.022	18.6168	0	32.7245	0	4437
2006	Upstream above the estuary of Muleng River	21	363.514	117.753	449.32	33.6398	10.3532	15.7329	16.5264	1087.83
2006	The Irrawaddy River	210	375.223	174.338	259.157	39.2366	4.62662	21.7744	3.41115	2972
2006	Ebi Lake drainage system	22	86.7217	484.143	223.548	10.6045	6.21023	34.2348	4.70359	1450.33
2006	Downstream below Fengman	23	427.581	89.6989	442.276	35.1126	10.6149	15.2714	17.4019	1034.33
2006	The Urijmuren River	24	323.238	188.647	367.6	37.5281	8.16151	24.921	13.0978	1442.5
2006	Pai basin	25	86.7217	484.143	223.548	10.6045	6.21023	34.2348	4.70359	1450.33
2006	Ili River	26	86.7217	484.143	223.548	10.6045	6.21023	34.2348	4.70359	1450.33
2006	Suifen River	27	363.514	117.753	449.32	33.6398	10.3532	15.7329	16.5264	1087.83
2006	Rivers in eastern area	28	86.7217	484.143	223.548	10.6045	6.21023	34.2348	4.70359	1450.33
2006	The Selamuren River and the Laha River	29	225.476	264.105	338.56	37.0764	5.21785	26.3474	18.9483	1606.22
2006	Upstream above Nielki	3	259.171	216.701	374.644	36.0552	7.89978	25.3825	12.2222	1496
2006	Lower reaches of the Xiliao River (below Sujiapu)	30	323.161	180.531	419.934	39.0009	8.02954	23.4106	20.7684	1376.56
2006	East Liaohe River	31	323.161	180.531	419.934	39.0009	8.02954	23.4106	20.7684	1376.56
2006	Upstream above Fengman	32	350.011	133.269	474.414	36.4087	9.49063	17.2852	23.0541	1140.11
2006	Dooman River	33	363.514	117.753	449.32	33.6398	10.3532	15.7329	16.5264	1087.83
2006	Turpan Basin	34	86.7217	484.143	223.548	10.6045	6.21023	34.2348	4.70359	1450.33
2006	Hami basin	35	86.7217	484.143	223.548	10.6045	6.21023	34.2348	4.70359	1450.33
2006	Upstream above the estuary of the Liu River	36	323.161	180.531	419.934	39.0009	8.02954	23.4106	20.7684	1376.56
2006	Western Inner Mongolia Plateau	37	143.185	338.105	253.598	30.5173	3.14629	27.662	8.80779	1696
2006	Kaikong River	38	86.7217	484.143	223.548	10.6045	6.21023	34.2348	4.70359	1450.33
2006	Kumutage Desert	39	68.2496	523.377	195.262	20.1485	4.50909	30.0394	3.59617	1540
2006	Nierki to Jiangqiao	4	259.171	216.701	374.644	36.0552	7.89978	25.3825	12.2222	1496
2006	Shule River	40	71.0558	496.617	180.674	21.5624	3.9145	29.9555	3.17512	1490.89
2006	Heihe River	41	115.114	431.101	203.799	31.3421	3.74713	30.0674	4.53848	1624.33
2006	Downstream below the estuary of the Liu River	42	270.951	225.947	408.764	40.9451	6.73686	27.4802	22.4516	1547.67
2006	Rivers along the western part of Bohai Sea	43	225.476	264.105	338.56	37.0764	5.21785	26.3474	18.9483	1606.22
2006	Weigan River Basin	44	86.7217	484.143	223.548	10.6045	6.21023	34.2348	4.70359	1450.33
2006	Upstream above the estuary of the Hun River	45	375.293	126.999	483.439	38.5296	9.19024	17.8306	26.7557	1139.5
2006	Huihe River	46	323.006	164.299	524.603	41.9466	7.76558	20.3899	36.1096	1244.67
2006	Aksu river	47	86.7217	484.143	223.548	10.6045	6.21023	34.2348	4.70359	1450.33
2006	Hexi desert area	48	155.264	395.23	241.772	28.7892	5.51061	28.6969	4.96105	1725.56
2006	Shizuishan to the north bank of Hekou Town	49	218.895	287.595	292.925	39.9435	5.70814	34.5705	8.79367	1850.67
2006	Hailaer River	5	218.895	287.595	292.925	39.9435	5.70814	34.5705	8.79367	1850.67
2006	Taizi River and Daliao River trunk stream	50	323.006	164.299	524.603	41.9466	7.76558	20.3899	36.1096	1244.67
2006	North Sanhe Mountains	51	117.573	243.158	231.638	33.3452	4.46329	28.2493	21.5424	2157.33
2006	The main stream of Tarim River	52	86.7217	484.143	223.548	10.6045	6.21023	34.2348	4.70359	1450.33
2006	Yongding River Cetian Reservoir to Sanjiadian	53	135.33	293.651	262.804	31.5189	4.59822	29.7247	12.2049	1921.58
2006	Downstream below the estuary of the Hunjiang River	54	323.006	164.299	524.603	41.9466	7.76558	20.3899	36.1096	1244.67
2006	Shizuishan to the south bank of Hekou Town	55	208.008	311.54	279.17	28.3375	6.86194	30.1233	6.1972	1773.5
2006	Rivers along Yellow and Bohai Sea in Liaodong	56	323.006	164.299	524.603	41.9466	7.76558	20.3899	36.1096	1244.67
2006	Upstream above Yongding River Cetian Reservoir	57	143.185	338.105	253.598	30.5173	3.14629	27.662	8.80779	1696
2006	The Kashgar River	58	86.7217	484.143	223.548	10.6045	6.21023	34.2348	4.70359	1450.33
2006	Hekou Town to the left bank of Longmen	59	125.345	356.394	256.32	28.9463	3.07468	26.767	5.72197	1690.22
2006	Hulun-lake basin	6	218.895	287.595	292.925	39.9435	5.70814	34.5705	8.79367	1850.67
2006	Own basin	60	165.674	339.456	254.887	27.1003	5.22963	27.2145	5.02617	1751
2006	Yarkant River	61	86.7217	484.143	223.548	10.6045	6.21023	34.2348	4.70359	1450.33
2006	Hotan river	62	197.811	394.946	213.785	14.6106	3.10512	33.4797	2.3518	2943.67
2006	Luanhe River Plain and rivers along East Hebei coastal	63	228.766	252.36	361.378	35.6428	4.9727	22.2359	24.0256	1484
2006	The lower plain of the North Sihe River	64	117.573	243.158	231.638	33.3452	4.46329	28.2493	21.5424	2157.33
2006	The right bank above Wuburg	65	125.345	356.394	256.32	28.9463	3.07468	26.767	5.72197	1690.22
2006	Daqinghe mountain area	66	107.475	295.67	252.764	28.7107	4.22825	28.1095	13.342	1945.22
2006	Daqinghedian West Plain	67	123.145	250.355	244.287	31.9313	5.56693	29.9974	17.1689	2160.83
2006	The small rivers of Cherchen River	68	130.517	448.9	186.511	20.826	2.93587	30.6477	2.38134	2227.42
2006	Down the riverside to the Shizuishan	69	155.264	395.23	241.772	28.7892	5.51061	28.6969	4.96105	1725.56
2006	Eerqisi River	7	86.7217	484.143	223.548	10.6045	6.21023	34.2348	4.70359	1450.33
2006	Daqinghe Lake East Plain	70	120.478	284.593	202.245	32.7561	2.21792	24.4175	21.1154	1936.83
2006	Shiyang river	71	135.615	407.197	219.203	27.6895	4.81428	28.9696	4.30404	1642.33
2006	Ziya River mountainous area	72	105.33	363.361	233.934	25.8042	1.86536	24.2077	8.81485	1618.67
2006	Western Qaidam Basin	73	71.0558	496.617	180.674	21.5624	3.9145	29.9555	3.17512	1490.89
2006	The right bank below Wuburg	74	125.345	356.394	256.32	28.9463	3.07468	26.767	5.72197	1690.22
2006	Fenhe River	75	76.1339	386.299	269.716	22.2694	1.5509	24.3336	5.68813	1514
2006	Water system of Qinghai Lake	76	63.2229	502.854	159.237	27.0414	2.76663	27.8158	2.41088	1511.17
2006	Black Dragon Harbour and Yun Tung Plain	77	111.771	324.516	223.816	31.892	4.08121	26.3194	21.475	1943.44
2006	Upstream above the village hall of Datong River	78	63.2229	502.854	159.237	27.0414	2.76663	27.8158	2.41088	1511.17
2006	Ziya River Plain	79	134.527	340.422	198.153	29.3391	2.17982	24.0819	11.9416	1723.33
2006	Tonghe to Jiamusi main stream interval	8	299.446	145.808	456.364	32.1669	10.0914	16.1944	15.6508	1141.33
2006	Eastern Qaidam Basin	80	76.6683	443.098	151.497	24.3903	2.72531	29.7877	2.33301	1392.67
2006	Dread the horse cheek river	81	133.193	377.54	277.039	28.9463	5.34936	24.7252	13.5173	1685.11
2006	The creeks of the Kriya	82	197.811	394.946	213.785	14.6106	3.10512	33.4797	2.3518	2943.67
2006	Clear Water River and Bitter Water River	83	123.449	449.048	216.196	23.212	5.41184	25.76	3.04474	1663
2006	the main stream interval below Huayuankou	84	132.526	396.098	316.483	28.7499	6.93413	25.0468	14.3052	1666
2006	Rivers in Jiaodong area	85	94.3577	404.362	266.958	30.1639	7.80778	30.1233	22.1942	1956.67
2006	Xiaoqing River	86	94.3577	404.362	266.958	30.1639	7.80778	30.1233	22.1942	1956.67
2006	The Qiangtang Plateau	87	157.43	410.996	193.022	17.8705	2.97851	32.249	2.34554	2426.67
2006	Zhangwei River mountainous area	88	127.119	371.519	277.959	26.3148	3.26373	22.7953	8.01529	1537.56
2006	Lanzhou to the lower riverside	89	123.449	449.048	216.196	23.212	5.41184	25.76	3.04474	1663
2006	Downstream below the estuary of the Muleng River	9	299.446	145.808	456.364	32.1669	10.0914	16.1944	15.6508	1141.33
2006	HuangShui	90	63.2229	502.854	159.237	27.0414	2.76663	27.8158	2.41088	1511.17
2006	Jinghe River above Zhangjiashan	91	109.301	431.127	212.904	23.6833	4.2629	24.3056	2.92453	1677.33
2006	Longyang Gorge to Lanzhou mainstream interval	92	63.2229	502.854	159.237	27.0414	2.76663	27.8158	2.41088	1511.17
2006	Upstream of Beiluohe River above Zhuangtou	93	65.3922	478.948	186.649	27.1593	2.38648	23.6204	2.58643	1667.83
2006	Qindanhe River	94	123.414	387.067	317.862	24.8027	3.80569	22.152	6.05215	1444.67
2006	Dawenhe River	95	94.3577	404.362	266.958	30.1639	7.80778	30.1233	22.1942	1956.67
2006	Maqu to Longyang Gorge	96	63.2229	502.854	159.237	27.0414	2.76663	27.8158	2.41088	1511.17
2006	Zhangwei River Plain	97	152.611	364.128	282.08	28.3375	4.12015	22.0261	9.17887	1549.33
2006	Yi-Shuhe River watershed	98	223.82	282.263	318.208	37.7637	12.9574	27.9836	29.6843	1729.5
2006	Upstream of Weihe River above Baoji Gorge	99	109.301	431.127	212.904	23.6833	4.2629	24.3056	2.92453	1677.33
2007	Heilongjiang Main River	1	252.926	214.422	355.752	31.1745	9.42357	28.3639	14.2571	1496
2007	Downstream below Jiangqiao	10	302.679	171.071	376.03	30.9028	10.043	24.5977	15.5522	1342.11
2007	Jindi River and natural Wenyan canal	100	129.069	385.812	324.151	24.8581	7.78589	27.9888	15.1656	1666
2007	East of River	101	91.9439	394.018	273.366	26.0806	8.90525	33.6616	23.4997	1956.67
2007	West of River	102	246.697	244.328	312.912	31.4547	12.1094	26.3245	22.5963	1632
2007	Daxia River and Taohe River	103	151.825	371.595	243.956	39.3587	7.16976	27.8169	5.38323	1510
2007	Tongtian River	104	241.636	292.964	265.011	36.1665	6.38137	30.3798	4.58713	2445.78
2007	Rigan Area	105	219.081	275.489	323.353	32.6517	14.4591	31.2706	31.9526	1729.5
2007	Longmen to Sanmenxia main stream interval	106	105.947	377.339	272.601	21.3943	3.71501	24.4726	5.72894	1531.78
2007	Weihe River of Xianyang to Tongguan	107	75.8242	377.206	221.434	20.2736	2.23925	25.5509	5.1776	1610
2007	Sanmen Gorge to Xiaolangdi	108	120.2	377.066	314.231	21.4452	4.49644	24.7539	6.90624	1444.67
2007	Heyuan to Maqu	109	151.825	371.595	243.956	39.3587	7.16976	27.8169	5.38323	1510
2007	Harbin to Tonghe	11	285.115	138.83	419.331	27.8126	11.6332	18.0966	18.6468	1141.33
2007	the main stream from Xiaolangdi to Huayuankou	110	120.2	377.066	314.231	21.4452	4.49644	24.7539	6.90624	1444.67
2007	The Chipchap River	111	201.819	396.038	238.581	12.6328	3.66072	37.4122	2.69507	2943.67
2007	The middle canal area	112	219.081	275.489	323.353	32.6517	14.4591	31.2706	31.9526	1729.5
2007	Weihe River from Baoji Gorge to Xianyang	113	63.0874	464.35	177.646	23.4828	2.30047	26.3948	2.88862	1667.83
2007	North side of Wangbang interval	114	274.313	213.167	302.472	30.2576	9.75961	21.3784	13.2401	1534.5
2007	YiLuo River	115	121.817	377.746	282.137	22.464	4.40934	23.1131	5.10296	1540.67
2007	North side of Banghong interval	116	298.281	194.431	326.094	33.246	13.1774	23.8788	22.2952	1523.78
2007	Upstream above Guangyuanzhaohua	117	153.217	356.413	256.677	39.4266	6.74025	24.6914	5.61069	1614.44
2007	Lixia river area	118	346.218	156.96	373.34	39.2228	20.0129	28.8796	40.4054	1502.33
2007	Ya-lung River	119	268.384	200.901	285.929	48.0522	9.66335	22.2223	7.32507	1469.11
2007	Downstream below Jiamusi	12	285.115	138.83	419.331	27.8126	11.6332	18.0966	18.6468	1141.33
2007	Upstream above Danjiangkou	120	226.266	266.276	330.561	42.7206	8.8354	22.7536	11.6932	1416.39
2007	Upstream above Bihe River	121	263.282	259.028	224.054	29.6463	4.48463	27.3168	3.64499	2445.56
2007	Tangbaihe River	122	284.122	222.003	392.973	34.7402	9.1087	18.331	20.5137	1357.67
2007	Dadu River	123	203.37	281.985	282.959	46.2014	9.53025	27.2856	6.87339	1450.17
2007	North side above wangjiaba	124	274.313	213.167	302.472	30.2576	9.75961	21.3784	13.2401	1534.5
2007	Gaotian Area	125	364.325	102.843	301.674	38.0512	16.4328	24.6602	30.027	1598
2007	Rivers in western Tibetan area	126	318.168	314.921	229.115	16.0966	0.0836174	36.5683	0.0146074	4437
2007	South side of Banghong interval	127	364.325	102.843	301.674	38.0512	16.4328	24.6602	30.027	1598
2007	Qingyi River and Minjiang River	128	333.475	140.54	414.74	71.3142	15.6198	21.2846	11.0548	1507.67
2007	Fujiang River	129	237.304	258.589	336.026	55.1836	10.8809	25.3165	8.58581	1359
2007	Jimunai River watershed	13	85.4699	477.155	248.048	9.16897	7.23782	38.2561	5.37553	1450.33
2007	Zhimenda to Shigu interval	130	280.83	229.406	271.726	40.0633	7.26842	25.8088	5.49745	2211.08
2007	South side of Wangbang interval	131	316.892	164.244	338.652	35.4534	10.3567	19.0343	20.2253	1469.67
2007	The main stream below Guangyuan Zhaohua	132	246.873	200.946	343.822	53.7234	10.7821	23.66	8.9096	1384.44
2007	The main stream below Danjiangkou	133	284.122	222.003	392.973	34.7402	9.1087	18.331	20.5137	1357.67
2007	Nujiang above menggu	134	263.282	259.028	224.054	29.6463	4.48463	27.3168	3.64499	2445.56
2007	Qujiang River	135	246.873	200.946	343.822	53.7234	10.7821	23.66	8.9096	1384.44
2007	Rivers along Yangzte and Chaochuwan	136	418.776	73.8779	361.838	41.0821	14.9026	21.3315	30.6014	1557
2007	South side above wangjiaba	137	284.122	222.003	392.973	34.7402	9.1087	18.331	20.5137	1357.67
2007	Rivers in Tongnan and Chongming Island	138	346.218	156.96	373.34	39.2228	20.0129	28.8796	40.4054	1502.33
2007	The left bank of Yangtze River from Wuhan to Hukou	139	316.892	164.244	338.652	35.4534	10.3567	19.0343	20.2253	1469.67
2007	Ulungur River	14	85.4699	477.155	248.048	9.16897	7.23782	38.2561	5.37553	1450.33
2007	Qingyi River, Shuiyang River and other rivers	140	409.181	74.3055	324.433	40.8274	16.9813	23.2303	36.7171	1580.25
2007	West of Lake and Lake area	141	364.106	91.2653	288.246	40.3095	17.5771	23.7538	39.5709	1543
2007	Wuyang area	142	327.276	112.036	303.019	41.8207	21.3045	30.8487	52.2223	1785.17
2007	The left bank of Yangtze River from Yichang to Wuhan	143	426.336	52.962	398.44	49.3087	13.301	12.7989	30.908	1397.17
2007	The main stream from Yibin to Yichang	144	365.51	78.0725	385.566	59.3538	12.0497	17.1777	13.7932	1277.6
2007	Tuojiang River	145	331.589	112.476	421.063	69.9389	15.097	23.535	11.6772	1223.67
2007	Huangpu River area	146	327.276	112.036	303.019	41.8207	21.3045	30.8487	52.2223	1785.17
2007	Lazi to Paixiang township	147	318.168	314.921	229.115	16.0966	0.0836174	36.5683	0.0146074	4437
2007	Upstream above Lazi	148	318.168	314.921	229.115	16.0966	0.0836174	36.5683	0.0146074	4437
2007	Downstrean below Paixiang township	149	318.168	314.921	229.115	16.0966	0.0836174	36.5683	0.0146074	4437
2007	EMin river	15	85.4699	477.155	248.048	9.16897	7.23782	38.2561	5.37553	1450.33
2007	Huangjiahu area	150	339.407	97.3942	289.143	42.8225	20.8249	27.8794	54.3678	1667.78
2007	Qingjiang River	151	365.876	75.4062	419.199	57.2042	13.0626	20.0657	23.2478	1139.83
2007	The right bank of Yangtze River from Chenglingji to Hekou	152	465.692	43.1166	409.958	46.9995	13.9319	15.7525	29.9906	1495.44
2007	Downstream below the Fuchun River Reservoir	153	373.051	58.4182	245.699	40.8529	16.3592	21.1909	39.1537	1563.33
2007	Area surrounding Dongting Lake	154	465.692	43.1166	409.958	46.9995	13.9319	15.7525	29.9906	1495.44
2007	Rivers in East Zhejiang Coastal (including Xiangshan Port)	155	363.669	68.11	261.389	44.8261	19.8657	21.941	58.6588	1433
2007	Upstream above the Fuchun River Reservoir	156	422.403	44.071	301.139	44.0365	15.8326	20.7924	39.523	1493.58
2007	Downstream below Sinan	157	365.22	70.363	407.074	57.9004	11.5663	17.5028	16.5609	1124.44
2007	Lishui River	158	426.336	52.962	398.44	49.3087	13.301	12.7989	30.908	1397.17
2007	Downstream watershed of Yuanjiang River	159	386.571	62.6533	401.773	56.6184	12.4375	15.94	19.3257	1206.92
2007	The Gurbantunggut Desert	16	85.4699	477.155	248.048	9.16897	7.23782	38.2561	5.37553	1450.33
2007	Raohe River	160	430.168	46.7541	308.13	41.3623	15.9707	21.3471	35.4877	1606.22
2007	Area surrounding Poyang Lake	161	463.418	36.0761	331.501	39.6303	14.0232	21.0502	23.9021	1692.83
2007	The main stream below Shigu	162	365.265	79.8501	363.144	60.7869	11.3744	15.2524	7.49011	1369.44
2007	Xiushui	163	465.692	43.1166	409.958	46.9995	13.9319	15.7525	29.9906	1495.44
2007	The Oujiang River below Wenxi	164	381.388	52.066	270.777	48.4427	17.642	20.5345	55.1438	1294.33
2007	Xinjiang	165	435.727	42.5193	324.85	46.4222	16.8259	20.9096	46.1478	1426.89
2007	The Oujiang River above Wenxi	166	381.388	52.066	270.777	48.4427	17.642	20.5345	55.1438	1294.33
2007	Chishui River	167	356.374	80.9907	379.205	62.7311	12.1744	17.8857	8.6925	1262
2007	Downstream of Ganjiang River below Xiajiang	168	497.512	31.4749	409.431	47.5768	15.1224	16.4557	27.8879	1573.17
2007	Downstream watershed of Zishui River	169	450.621	39.524	385.869	52.7725	15.0511	11.2518	27.6201	1454.33
2007	Rivers in middle area	17	85.4699	477.155	248.048	9.16897	7.23782	38.2561	5.37553	1450.33
2007	Downstream watershed of Xiangjiang River	170	497.512	31.4749	409.431	47.5768	15.1224	16.4557	27.8879	1573.17
2007	Upstream of Minjiang	171	435.727	42.5193	324.85	46.4222	16.8259	20.9096	46.1478	1426.89
2007	Upstream watershed of Yuanjiang River	172	406.928	41.4472	366.28	56.508	17.3329	11.7519	16.4331	1340.78
2007	Fuhe River	173	471.755	29.7239	356.58	47.2202	15.306	20.3939	39.8922	1423.83
2007	Upstream above Sinan	174	381.16	49.5053	337.347	55.5232	9.25172	12.2363	5.70775	1300.33
2007	Upstream of Zishui Riverabove Lengshuijiang	175	428.437	32.0326	358.009	55.1157	21.7123	11.4393	23.0561	1464.33
2007	Ganjiang Dongbei to Xiajiang	176	497.512	31.4749	409.431	47.5768	15.1224	16.4557	27.8879	1573.17
2007	Rivers in Eastern Fujian	177	381.388	52.066	270.777	48.4427	17.642	20.5345	55.1438	1294.33
2007	Upstream of Ganjiang above Dongbei	178	456.471	31.9453	355.71	52.1867	18.6908	16.1979	38.6721	1443.08
2007	Middle and lower reaches of Minjiang River	179	399.107	36.022	280.166	52.0594	15.4183	19.128	51.6287	1155.67
2007	East Inner Mongolia Plateau	18	177.231	314.204	234.807	29.952	5.0083	32.7708	11.0215	1787
2007	Upstream watershed of Xiangjiang River	180	429.543	30.9582	346.61	57.2551	24.175	11.8769	31.132	1466.33
2007	Beipanjiang River	181	381.16	49.5053	337.347	55.5232	9.25172	12.2363	5.70775	1300.33
2007	Downstream below the estuary of Bijiang	182	398.412	38.734	291.871	51.7538	9.92957	12.0957	8.22843	1507
2007	Liujiang River	183	406.928	41.4472	366.28	56.508	17.3329	11.7519	16.4331	1340.78
2007	Hongshui River	184	385.081	42.4089	356.486	58.3758	18.4737	12.0019	10.8396	1284
2007	Upstream watershed of Hanjiang River	185	458.421	29.4191	345.657	51.9915	19.9041	17.8466	42.3561	1439.33
2007	Nanpan River	186	389.525	41.1839	334.947	56.1685	15.6257	12.0332	9.96922	1358.33
2007	Rivers in Southern Fujian	187	415.431	32.4158	301.989	56.7967	22.2593	15.94	49.4563	1313
2007	Guihejiang River	188	429.543	30.9582	346.61	57.2551	24.175	11.8769	31.132	1466.33
2007	Upstream watershed of Beijiang River	189	475.593	30.5864	380.891	52.2292	19.7817	15.2212	34.3532	1538.89
2007	Mudanjiang River	19	343.65	111.6	417.958	29.086	11.4576	17.5809	18.3946	1087.83
2007	Yuanjiang River	190	398.412	38.734	291.871	51.7538	9.92957	12.0957	8.22843	1507
2007	Nujiang below menggu	191	398.412	38.734	291.871	51.7538	9.92957	12.0957	8.22843	1507
2007	Downstream watershed of Beijing River	193	458.258	29.0751	368.206	53.5366	21.9297	14.3226	30.3879	1522.75
2007	Upstream watershed of Qiuxiangjiang River	194	488.079	26.1177	378.402	51.9575	22.147	17.2059	37.7197	1581.17
2007	Lixianjiang River	195	398.412	38.734	291.871	51.7538	9.92957	12.0957	8.22843	1507
2007	Youjiang River	196	402.332	31.6375	311.01	54.6063	19.1516	11.8613	13.3603	1490.67
2007	Qian Xunjiang and Xijiang River	197	419.004	26.6753	326.98	59.4965	28.7369	12.1894	32.888	1472.33
2007	Hanjiang below Bailian and Rivers in Eastern Guangdong	198	415.431	32.4158	301.989	56.7967	22.2593	15.94	49.4563	1313
2007	Dongjiang Delta	199	431.754	28.8095	323.811	61.534	29.1003	12.752	47.2838	1470.33
2007	The Erguna main stream	2	252.926	214.422	355.752	31.1745	9.42357	28.3639	14.2571	1496
2007	Sankhakou to Harbin	20	343.65	111.6	417.958	29.086	11.4576	17.5809	18.3946	1087.83
2007	Northwest River Delta	200	431.754	28.8095	323.811	61.534	29.1003	12.752	47.2838	1470.33
2007	Panlong river	201	402.332	31.6375	311.01	54.6063	19.1516	11.8613	13.3603	1490.67
2007	Zuojiang River and the main stream of Yujiang River	202	402.332	31.6375	311.01	54.6063	19.1516	11.8613	13.3603	1490.67
2007	Downstream watershed of Qiuxiangjiang River	203	431.754	28.8095	323.811	61.534	29.1003	12.752	47.2838	1470.33
2007	Rivers in Southern Guangxi	204	419.004	26.6753	326.98	59.4965	28.7369	12.1894	32.888	1472.33
2007	Rivers in Western Guangdong	205	419.004	26.6753	326.98	59.4965	28.7369	12.1894	32.888	1472.33
2007	Hainan island	206	468.607	78.2626	347.366	51.0406	32.0298	7.78249	54.6926	891.667
2007	Luanhe river mountains	207	196.221	237.816	321.156	31.5056	7.86863	32.1145	19.2918	1854.25
2007	Taklimakan desert	208	85.4699	477.155	248.048	9.16897	7.23782	38.2561	5.37553	1450.33
2007	Rivers in SouthernTibetan	209	318.168	314.921	229.115	16.0966	0.0836174	36.5683	0.0146074	4437
2007	Upstream above the estuary of Muleng River	21	343.65	111.6	417.958	29.086	11.4576	17.5809	18.3946	1087.83
2007	The Irrawaddy River	210	358.29	176.827	260.493	33.9252	5.00659	24.332	4.12152	2972
2007	Ebi Lake drainage system	22	85.4699	477.155	248.048	9.16897	7.23782	38.2561	5.37553	1450.33
2007	Downstream below Fengman	23	402.184	84.371	416.585	30.3595	11.2819	17.0652	18.1424	1034.33
2007	The Urijmuren River	24	311.46	187.192	354.379	32.448	9.24796	27.8482	14.0049	1442.5
2007	Pai basin	25	85.4699	477.155	248.048	9.16897	7.23782	38.2561	5.37553	1450.33
2007	Ili River	26	85.4699	477.155	248.048	9.16897	7.23782	38.2561	5.37553	1450.33
2007	Suifen River	27	343.65	111.6	417.958	29.086	11.4576	17.5809	18.3946	1087.83
2007	Rivers in eastern area	28	85.4699	477.155	248.048	9.16897	7.23782	38.2561	5.37553	1450.33
2007	The Selamuren River and the Laha River	29	224.199	263.41	327.812	32.0574	7.11197	29.4422	18.6441	1606.22
2007	Upstream above Nielki	3	252.926	214.422	355.752	31.1745	9.42357	28.3639	14.2571	1496
2007	Lower reaches of the Xiliao River (below Sujiapu)	30	313.685	178.735	407.527	33.7214	9.93841	26.1604	20.633	1376.56
2007	East Liaohe River	31	313.685	178.735	407.527	33.7214	9.93841	26.1604	20.633	1376.56
2007	Upstream above Fengman	32	335.145	128.341	449.913	31.4801	11.4115	19.3156	23.5595	1140.11
2007	Dooman River	33	343.65	111.6	417.958	29.086	11.4576	17.5809	18.3946	1087.83
2007	Turpan Basin	34	85.4699	477.155	248.048	9.16897	7.23782	38.2561	5.37553	1450.33
2007	Hami basin	35	85.4699	477.155	248.048	9.16897	7.23782	38.2561	5.37553	1450.33
2007	Upstream above the estuary of the Liu River	36	313.685	178.735	407.527	33.7214	9.93841	26.1604	20.633	1376.56
2007	Western Inner Mongolia Plateau	37	142.89	334.977	241.047	26.3863	4.11432	30.9112	9.67464	1696
2007	Kaikong River	38	85.4699	477.155	248.048	9.16897	7.23782	38.2561	5.37553	1450.33
2007	Kumutage Desert	39	67.1018	513.984	207	17.4211	4.84331	33.5678	3.88923	1540
2007	Nierki to Jiangqiao	4	252.926	214.422	355.752	31.1745	9.42357	28.3639	14.2571	1496
2007	Shule River	40	69.1563	483.8	188.392	18.6436	4.37577	33.4741	3.49013	1490.89
2007	Heihe River	41	114.245	421.419	203.101	27.0994	4.36782	33.5991	4.98739	1624.33
2007	Downstream below the estuary of the Liu River	42	269.436	225.918	402.998	35.4024	9.26664	30.708	21.8783	1547.67
2007	Rivers along the western part of Bohai Sea	43	224.199	263.41	327.812	32.0574	7.11197	29.4422	18.6441	1606.22
2007	Weigan River Basin	44	85.4699	477.155	248.048	9.16897	7.23782	38.2561	5.37553	1450.33
2007	Upstream above the estuary of the Hun River	45	360.16	123.096	465.204	33.3139	11.3006	19.925	26.0158	1139.5
2007	Huihe River	46	318.136	161.822	513.822	36.2684	11.3193	22.7849	33.8892	1244.67
2007	Aksu river	47	85.4699	477.155	248.048	9.16897	7.23782	38.2561	5.37553	1450.33
2007	Hexi desert area	48	152.379	386.742	241.122	24.8921	6.56562	32.0676	5.47657	1725.56
2007	Shizuishan to the north bank of Hekou Town	49	220.737	290.013	292.173	34.5365	7.21397	38.6311	9.86732	1850.67
2007	Hailaer River	5	220.737	290.013	292.173	34.5365	7.21397	38.6311	9.86732	1850.67
2007	Taizi River and Daliao River trunk stream	50	318.136	161.822	513.822	36.2684	11.3193	22.7849	33.8892	1244.67
2007	North Sanhe Mountains	51	117.268	242.276	232.248	28.8313	5.61801	31.5675	21.3399	2157.33
2007	The main stream of Tarim River	52	85.4699	477.155	248.048	9.16897	7.23782	38.2561	5.37553	1450.33
2007	Yongding River Cetian Reservoir to Sanjiadian	53	135.239	291.492	256.082	27.2522	5.62039	33.2162	12.5647	1921.58
2007	Downstream below the estuary of the Hunjiang River	54	318.136	161.822	513.822	36.2684	11.3193	22.7849	33.8892	1244.67
2007	Shizuishan to the south bank of Hekou Town	55	204.202	304.706	278.707	24.5015	8.62403	33.6616	7.01339	1773.5
2007	Rivers along Yellow and Bohai Sea in Liaodong	56	318.136	161.822	513.822	36.2684	11.3193	22.7849	33.8892	1244.67
2007	Upstream above Yongding River Cetian Reservoir	57	142.89	334.977	241.047	26.3863	4.11432	30.9112	9.67464	1696
2007	The Kashgar River	58	85.4699	477.155	248.048	9.16897	7.23782	38.2561	5.37553	1450.33
2007	Hekou Town to the left bank of Longmen	59	124.128	348.142	245.014	25.0279	3.89749	29.911	6.74084	1690.22
2007	Hulun-lake basin	6	220.737	290.013	292.173	34.5365	7.21397	38.6311	9.86732	1850.67
2007	Own basin	60	161.948	329.099	248.918	23.4318	6.46674	30.4111	5.80037	1751
2007	Yarkant River	61	85.4699	477.155	248.048	9.16897	7.23782	38.2561	5.37553	1450.33
2007	Hotan river	62	201.819	396.038	238.581	12.6328	3.66072	37.4122	2.69507	2943.67
2007	Luanhe River Plain and rivers along East Hebei coastal	63	225.931	250.108	345.631	30.8179	7.06097	24.8477	23.0325	1484
2007	The lower plain of the North Sihe River	64	117.268	242.276	232.248	28.8313	5.61801	31.5675	21.3399	2157.33
2007	The right bank above Wuburg	65	124.128	348.142	245.014	25.0279	3.89749	29.911	6.74084	1690.22
2007	Daqinghe mountain area	66	106.739	291.985	244.052	24.8241	5.0892	31.4112	13.4639	1945.22
2007	Daqinghedian West Plain	67	123.005	249.715	239.313	27.6088	6.47062	33.521	16.7054	2160.83
2007	The small rivers of Cherchen River	68	131.409	441.58	198.573	18.0068	3.30273	34.2476	2.62125	2227.42
2007	Down the riverside to the Shizuishan	69	152.379	386.742	241.122	24.8921	6.56562	32.0676	5.47657	1725.56
2007	Eerqisi River	7	85.4699	477.155	248.048	9.16897	7.23782	38.2561	5.37553	1450.33
2007	Daqinghe Lake East Plain	70	119.759	282.896	197.779	28.3219	3.35771	27.2856	21.3923	1936.83
2007	Shiyang river	71	132.601	395.914	218.636	23.9412	5.78439	32.3723	4.78041	1642.33
2007	Ziya River mountainous area	72	103.967	357.459	215.484	22.3112	2.56449	27.0512	9.5783	1618.67
2007	Western Qaidam Basin	73	69.1563	483.8	188.392	18.6436	4.37577	33.4741	3.49013	1490.89
2007	The right bank below Wuburg	74	124.128	348.142	245.014	25.0279	3.89749	29.911	6.74084	1690.22
2007	Fenhe River	75	74.2075	376.525	253.528	19.2548	2.32636	27.1918	6.98089	1514
2007	Water system of Qinghai Lake	76	60.9995	487.122	158.565	23.3809	2.94475	31.0831	2.54743	1511.17
2007	Black Dragon Harbour and Yun Tung Plain	77	110.487	319.936	222.975	27.5748	5.20689	29.4109	22.0948	1943.44
2007	Upstream above the village hall of Datong River	78	60.9995	487.122	158.565	23.3809	2.94475	31.0831	2.54743	1511.17
2007	Ziya River Plain	79	133.726	338.394	177.44	25.3675	2.80262	26.9105	12.1757	1723.33
2007	Tonghe to Jiamusi main stream interval	8	285.115	138.83	419.331	27.8126	11.6332	18.0966	18.6468	1141.33
2007	Eastern Qaidam Basin	80	73.2652	423.43	151.177	21.0886	3.4407	33.2865	2.69194	1392.67
2007	Dread the horse cheek river	81	130.621	370.006	275.247	25.0279	6.1248	27.6294	14.169	1685.11
2007	The creeks of the Kriya	82	201.819	396.038	238.581	12.6328	3.66072	37.4122	2.69507	2943.67
2007	Clear Water River and Bitter Water River	83	118.2	435.106	215.596	20.0699	6.24144	28.7858	3.28119	1663
2007	the main stream interval below Huayuankou	84	129.069	385.812	324.151	24.8581	7.78589	27.9888	15.1656	1666
2007	Rivers in Jiaodong area	85	91.9439	394.018	273.366	26.0806	8.90525	33.6616	23.4997	1956.67
2007	Xiaoqing River	86	91.9439	394.018	273.366	26.0806	8.90525	33.6616	23.4997	1956.67
2007	The Qiangtang Plateau	87	158.968	405.169	209.447	15.4514	3.58738	36.037	2.69403	2426.67
2007	Zhangwei River mountainous area	88	124.709	364.175	268.634	22.7526	3.93183	25.4728	8.66274	1537.56
2007	Lanzhou to the lower riverside	89	118.2	435.106	215.596	20.0699	6.24144	28.7858	3.28119	1663
2007	Downstream below the estuary of the Muleng River	9	285.115	138.83	419.331	27.8126	11.6332	18.0966	18.6468	1141.33
2007	HuangShui	90	60.9995	487.122	158.565	23.3809	2.94475	31.0831	2.54743	1511.17
2007	Jinghe River above Zhangjiashan	91	104.614	416.033	206.844	20.4774	4.87835	27.1606	3.31223	1677.33
2007	Longyang Gorge to Lanzhou mainstream interval	92	60.9995	487.122	158.565	23.3809	2.94475	31.0831	2.54743	1511.17
2007	Upstream of Beiluohe River above Zhuangtou	93	63.0874	464.35	177.646	23.4828	2.30047	26.3948	2.88862	1667.83
2007	Qindanhe River	94	120.2	377.066	314.231	21.4452	4.49644	24.7539	6.90624	1444.67
2007	Dawenhe River	95	91.9439	394.018	273.366	26.0806	8.90525	33.6616	23.4997	1956.67
2007	Maqu to Longyang Gorge	96	60.9995	487.122	158.565	23.3809	2.94475	31.0831	2.54743	1511.17
2007	Zhangwei River Plain	97	149.959	358	276.187	24.5015	4.73457	24.6133	9.50366	1549.33
2007	Yi-Shuhe River watershed	98	219.081	275.489	323.353	32.6517	14.4591	31.2706	31.9526	1729.5
2007	Upstream of Weihe River above Baoji Gorge	99	104.614	416.033	206.844	20.4774	4.87835	27.1606	3.31223	1677.33
2008	Heilongjiang Main River	1	257.82	215.536	339.278	29.4957	11.2275	27.6387	14.241	1496
2008	Downstream below Jiangqiao	10	297.96	170.14	344.87	29.2387	11.091	23.9687	15.1987	1342.11
2008	Jindi River and natural Wenyan canal	100	144.951	421.74	359.532	23.5195	9.44613	27.2732	15.6488	1666
2008	East of River	101	91.7858	393.341	272.126	24.6761	9.87731	32.8009	24.6044	1956.67
2008	West of River	102	247.825	259.906	354.904	29.7608	13.9702	25.6514	22.3816	1632
2008	Daxia River and Taohe River	103	140.038	360.869	227.228	37.2391	8.74167	27.1057	5.61177	1510
2008	Tongtian River	104	235.622	293.948	224.649	34.2189	7.52258	29.6031	4.78219	2445.78
2008	Rigan Area	105	209.688	270.928	321.314	30.8934	15.9146	30.4711	31.8125	1729.5
2008	Longmen to Sanmenxia main stream interval	106	115.225	394.684	294.734	20.2421	4.88505	23.8469	5.95082	1531.78
2008	Weihe River of Xianyang to Tongguan	107	73.7793	366.957	218.631	19.1818	2.8201	24.8976	5.57967	1610
2008	Sanmen Gorge to Xiaolangdi	108	134.771	406.273	349.549	20.2903	6.01757	24.121	7.35411	1444.67
2008	Heyuan to Maqu	109	140.038	360.869	227.228	37.2391	8.74167	27.1057	5.61177	1510
2008	Harbin to Tonghe	11	297.971	145.09	380.708	26.3148	13.1399	17.6339	18.8704	1141.33
2008	the main stream from Xiaolangdi to Huayuankou	110	134.771	406.273	349.549	20.2903	6.01757	24.121	7.35411	1444.67
2008	The Chipchap River	111	212.543	420.142	208.12	11.9525	4.29318	36.4556	2.57578	2943.67
2008	The middle canal area	112	209.688	270.928	321.314	30.8934	15.9146	30.4711	31.8125	1729.5
2008	Weihe River from Baoji Gorge to Xianyang	113	61.5615	451.302	183.022	22.2182	3.18742	25.72	2.81649	1667.83
2008	North side of Wangbang interval	114	285.962	248.884	388.495	28.6282	12.0259	20.8318	12.9506	1534.5
2008	YiLuo River	115	137.125	410.823	316.021	21.2543	5.81748	22.5221	4.91869	1540.67
2008	North side of Banghong interval	116	299.838	215.427	382.497	31.4557	15.3345	23.2683	21.6407	1523.78
2008	Upstream above Guangyuanzhaohua	117	140.888	342.948	242.251	37.3034	8.37726	24.0601	5.70272	1614.44
2008	Lixia river area	118	327.59	148.515	370.502	37.1106	21.9518	28.1412	39.0207	1502.33
2008	Ya-lung River	119	261.672	197.184	277.035	45.4645	12.4805	21.6541	7.76804	1469.11
2008	Downstream below Jiamusi	12	297.971	145.09	380.708	26.3148	13.1399	17.6339	18.8704	1141.33
2008	Upstream above Danjiangkou	120	219.632	270.582	325.646	40.42	10.5466	22.1718	11.1257	1416.39
2008	Upstream above Bihe River	121	273.073	265.217	214.534	28.0498	6.26066	26.6184	3.94298	2445.56
2008	Tangbaihe River	122	285.82	255.914	413.244	32.8694	10.1604	17.8623	19.2232	1357.67
2008	Dadu River	123	186.562	275.754	250.371	43.7134	11.2351	26.5879	7.17329	1450.17
2008	North side above wangjiaba	124	285.962	248.884	388.495	28.6282	12.0259	20.8318	12.9506	1534.5
2008	Gaotian Area	125	350.698	98.0711	350.276	36.0021	18.4943	24.0297	29.1144	1598
2008	Rivers in western Tibetan area	126	333.743	330.336	173.204	15.2298	0.0975536	35.6333	0	4437
2008	South side of Banghong interval	127	350.698	98.0711	350.276	36.0021	18.4943	24.0297	29.1144	1598
2008	Qingyi River and Minjiang River	128	299.541	126.238	360.707	67.4738	18.757	20.7404	11.4752	1507.67
2008	Fujiang River	129	223.339	246.719	314.094	52.2119	13.4463	24.6692	8.38776	1359
2008	Jimunai River watershed	13	91.3437	509.947	243.035	8.67521	8.48881	37.2779	5.15155	1450.33
2008	Zhimenda to Shigu interval	130	279.69	230.472	251.077	37.9058	9.38474	25.1489	5.82603	2211.08
2008	South side of Wangbang interval	131	315.149	186.485	385.513	33.5441	11.7859	18.5476	19.2182	1469.67
2008	The main stream below Guangyuan Zhaohua	132	233.054	193.522	315.481	50.8303	13.068	23.0551	8.60626	1384.44
2008	The main stream below Danjiangkou	133	285.82	255.914	413.244	32.8694	10.1604	17.8623	19.2232	1357.67
2008	Nujiang above menggu	134	273.073	265.217	214.534	28.0498	6.26066	26.6184	3.94298	2445.56
2008	Qujiang River	135	233.054	193.522	315.481	50.8303	13.068	23.0551	8.60626	1384.44
2008	Rivers along Yangzte and Chaochuwan	136	402.184	70.2002	381.953	38.8697	15.9465	20.7861	29.1218	1557
2008	South side above wangjiaba	137	285.82	255.914	413.244	32.8694	10.1604	17.8623	19.2232	1357.67
2008	Rivers in Tongnan and Chongming Island	138	327.59	148.515	370.502	37.1106	21.9518	28.1412	39.0207	1502.33
2008	The left bank of Yangtze River from Wuhan to Hukou	139	315.149	186.485	385.513	33.5441	11.7859	18.5476	19.2182	1469.67
2008	Ulungur River	14	91.3437	509.947	243.035	8.67521	8.48881	37.2779	5.15155	1450.33
2008	Qingyi River, Shuiyang River and other rivers	140	402.087	72.2489	351.144	38.6288	18.4356	22.6363	35.6484	1580.25
2008	West of Lake and Lake area	141	358.178	88.6751	318.955	38.1388	19.4169	23.1464	38.6963	1543
2008	Wuyang area	142	300.504	104.014	291.878	39.5686	23.3231	30.0599	49.5494	1785.17
2008	The left bank of Yangtze River from Yichang to Wuhan	143	416.404	50.9862	393.57	46.6533	13.7459	12.4717	28.292	1397.17
2008	The main stream from Yibin to Yichang	144	355.404	74.3686	372.433	56.1575	14.5407	16.7385	13.1551	1277.6
2008	Tuojiang River	145	311.514	104.53	380.67	66.1726	18.292	22.9332	11.3373	1223.67
2008	Huangpu River area	146	300.504	104.014	291.878	39.5686	23.3231	30.0599	49.5494	1785.17
2008	Lazi to Paixiang township	147	333.743	330.336	173.204	15.2298	0.0975536	35.6333	0	4437
2008	Upstream above Lazi	148	333.743	330.336	173.204	15.2298	0.0975536	35.6333	0	4437
2008	Downstrean below Paixiang township	149	333.743	330.336	173.204	15.2298	0.0975536	35.6333	0	4437
2008	EMin river	15	91.3437	509.947	243.035	8.67521	8.48881	37.2779	5.15155	1450.33
2008	Huangjiahu area	150	324.715	92.637	280.023	40.5164	22.6361	27.1666	52.3196	1667.78
2008	Qingjiang River	151	348.505	72.255	390.091	54.1237	14.5665	19.5526	21.4763	1139.83
2008	The right bank of Yangtze River from Chenglingji to Hekou	152	455.542	41.6476	411.616	44.4685	14.3278	15.3497	27.6963	1495.44
2008	Downstream below the Fuchun River Reservoir	153	373.471	58.7552	293.182	38.6529	18.1494	20.6491	38.5341	1563.33
2008	Area surrounding Dongting Lake	154	455.542	41.6476	411.616	44.4685	14.3278	15.3497	27.6963	1495.44
2008	Rivers in East Zhejiang Coastal (including Xiangshan Port)	155	373.136	69.883	256.314	42.4121	21.262	21.38	57.86	1433
2008	Upstream above the Fuchun River Reservoir	156	416.255	43.7907	329.582	41.6651	17.2855	20.2607	39.2374	1493.58
2008	Downstream below Sinan	157	355.196	68.5201	390.365	54.7823	12.9918	17.0553	15.1143	1124.44
2008	Lishui River	158	416.404	50.9862	393.57	46.6533	13.7459	12.4717	28.292	1397.17
2008	Downstream watershed of Yuanjiang River	159	381.219	61.461	394.671	53.5694	13.7903	15.5325	17.5434	1206.92
2008	The Gurbantunggut Desert	16	91.3437	509.947	243.035	8.67521	8.48881	37.2779	5.15155	1450.33
2008	Raohe River	160	426.92	46.8269	344.691	39.1348	17.2635	20.8013	34.5244	1606.22
2008	Area surrounding Poyang Lake	161	453.811	35.2988	388.88	37.4962	15.2642	20.512	22.8565	1692.83
2008	The main stream below Shigu	162	360.004	75.7777	360.661	57.5134	14.5235	14.8624	7.60767	1369.44
2008	Xiushui	163	455.542	41.6476	411.616	44.4685	14.3278	15.3497	27.6963	1495.44
2008	The Oujiang River below Wenxi	164	378.7	52.2826	270.285	45.834	19.3069	20.0095	55.6182	1294.33
2008	Xinjiang	165	430.405	42.5118	329.426	43.9223	18.0351	20.375	45.9138	1426.89
2008	The Oujiang River above Wenxi	166	378.7	52.2826	270.285	45.834	19.3069	20.0095	55.6182	1294.33
2008	Chishui River	167	350.875	77.5386	370.654	59.3529	15.3494	17.4284	8.50559	1262
2008	Downstream of Ganjiang River below Xiajiang	168	496.551	31.6271	427.649	45.0147	15.8388	16.035	25.6678	1573.17
2008	Downstream watershed of Zishui River	169	459.286	40.284	407.59	49.9306	16.1859	10.9641	24.8306	1454.33
2008	Rivers in middle area	17	91.3437	509.947	243.035	8.67521	8.48881	37.2779	5.15155	1450.33
2008	Downstream watershed of Xiangjiang River	170	496.551	31.6271	427.649	45.0147	15.8388	16.035	25.6678	1573.17
2008	Upstream of Minjiang	171	430.405	42.5118	329.426	43.9223	18.0351	20.375	45.9138	1426.89
2008	Upstream watershed of Yuanjiang River	172	415.422	42.2031	373.563	53.465	18.4019	11.4514	14.8543	1340.78
2008	Fuhe River	173	459.039	28.8262	365.982	44.6773	16.4217	19.8724	39.9407	1423.83
2008	Upstream above Sinan	174	390.236	50.5474	360.638	52.5332	12.4068	11.9235	5.67392	1300.33
2008	Upstream of Zishui Riverabove Lengshuijiang	175	438.844	32.7795	364.888	52.1476	22.6817	11.1468	21.0863	1464.33
2008	Ganjiang Dongbei to Xiajiang	176	496.551	31.6271	427.649	45.0147	15.8388	16.035	25.6678	1573.17
2008	Rivers in Eastern Fujian	177	378.7	52.2826	270.285	45.834	19.3069	20.0095	55.6182	1294.33
2008	Upstream of Ganjiang above Dongbei	178	447.841	31.3903	365.093	49.3764	20.1546	15.7837	37.495	1443.08
2008	Middle and lower reaches of Minjiang River	179	384.263	34.6822	284.255	49.2559	17.3518	18.639	53.3764	1155.67
2008	East Inner Mongolia Plateau	18	174.73	309.742	245.009	28.339	6.70114	31.9329	10.9405	1787
2008	Upstream watershed of Xiangjiang River	180	430.562	31.0612	350.199	54.1718	25.6509	11.5732	29.1469	1466.33
2008	Beipanjiang River	181	390.236	50.5474	360.638	52.5332	12.4068	11.9235	5.67392	1300.33
2008	Downstream below the estuary of Bijiang	182	411.892	40.0445	330.364	48.9667	14.9712	11.7864	8.95753	1507
2008	Liujiang River	183	415.422	42.2031	373.563	53.465	18.4019	11.4514	14.8543	1340.78
2008	Hongshui River	184	393.49	43.1626	356.55	55.2322	19.5099	11.695	9.86612	1284
2008	Upstream watershed of Hanjiang River	185	444.025	28.4257	350.928	49.1916	21.4775	17.3903	41.7165	1439.33
2008	Nanpan River	186	399.624	42.1232	347.821	53.1437	17.997	11.7255	9.56326	1358.33
2008	Rivers in Southern Fujian	187	399.13	31.1534	302.538	53.7381	24.4705	15.5325	49.3223	1313
2008	Guihejiang River	188	430.562	31.0612	350.199	54.1718	25.6509	11.5732	29.1469	1466.33
2008	Upstream watershed of Beijiang River	189	469.033	30.293	392.039	49.4166	21.0889	14.832	32.2012	1538.89
2008	Mudanjiang River	19	338.106	112.219	368.38	27.5197	11.9789	17.1314	17.9922	1087.83
2008	Yuanjiang River	190	411.892	40.0445	330.364	48.9667	14.9712	11.7864	8.95753	1507
2008	Nujiang below menggu	191	411.892	40.0445	330.364	48.9667	14.9712	11.7864	8.95753	1507
2008	Downstream watershed of Beijing River	193	456.375	29.0385	374.576	50.6536	23.1111	13.9564	28.4864	1522.75
2008	Upstream watershed of Qiuxiangjiang River	194	473.907	25.2975	384.264	49.1595	23.5404	16.7659	35.8865	1581.17
2008	Lixianjiang River	195	411.892	40.0445	330.364	48.9667	14.9712	11.7864	8.95753	1507
2008	Youjiang River	196	415.147	32.6598	326.275	51.6657	22.0743	11.558	13.1497	1490.67
2008	Qian Xunjiang and Xijiang River	197	416.2	26.4498	321.503	56.2925	30.3833	11.8778	31.3051	1472.33
2008	Hanjiang below Bailian and Rivers in Eastern Guangdong	198	399.13	31.1534	302.538	53.7381	24.4705	15.5325	49.3223	1313
2008	Dongjiang Delta	199	413.998	27.6247	320.82	58.2203	31.5893	12.426	45.2682	1470.33
2008	The Erguna main stream	2	257.82	215.536	339.278	29.4957	11.2275	27.6387	14.241	1496
2008	Sankhakou to Harbin	20	338.106	112.219	368.38	27.5197	11.9789	17.1314	17.9922	1087.83
2008	Northwest River Delta	200	413.998	27.6247	320.82	58.2203	31.5893	12.426	45.2682	1470.33
2008	Panlong river	201	415.147	32.6598	326.275	51.6657	22.0743	11.558	13.1497	1490.67
2008	Zuojiang River and the main stream of Yujiang River	202	415.147	32.6598	326.275	51.6657	22.0743	11.558	13.1497	1490.67
2008	Downstream watershed of Qiuxiangjiang River	203	413.998	27.6247	320.82	58.2203	31.5893	12.426	45.2682	1470.33
2008	Rivers in Southern Guangxi	204	416.2	26.4498	321.503	56.2925	30.3833	11.8778	31.3051	1472.33
2008	Rivers in Western Guangdong	205	416.2	26.4498	321.503	56.2925	30.3833	11.8778	31.3051	1472.33
[truncated: 2,181 more rows]
